# Supplementary material for: Comprehensive Analysis of Human Cytomegalovirus- and HIV-Mediated Plasma Membrane Remodeling in Macrophages
Source: mBio. 2021 Aug 17;12(4):e01770-21. doi: 10.1128/mBio.01770-21 (PMC8406226; doi:10.1128/mBio.01770-21)
Supplement: TABLE S1 [file mbio.01770-21-st001.xlsx]

## Sheet: Original
MFI values		Screen 1			Screen 2			Screen 3			Screen 4
HCMV	Specificity	inf_Screen1	bystander_Screen1	mock_Screen1	inf_Screen2	bystander_Screen2	mock_Screen2	inf_Screen3	bystander_Screen3	mock_Screen3	inf_Screen4	bystander_Screen4	mock_Screen4
	Blank	0.78	1.11	0.99	0.26	0.32	0.27	0.39	0.43	0.46	0.29	0.3	0.25
	CD9	948.91	1391.34	880.69	180.59	206.8	169.37	351.61	476.29	451.41	123.01	132.16	175.86
	CD20	0.84	1.32	1.85	0.26	0.36	0.28	0.67	1.64	0.48	0.32	0.33	0.27
	CD32	45.93	157.69	81.81			16.9	17.13	48.61	29.85	4.64	6.88	9.48
	CD45	132.47	594.08	260.02	31.96	64.91	37.94	40.2	126.89	136.51	11.66	49.36	41.48
	CD50 (ICAM-3)	44.54	79.51	55.94	14.03	16.13	11.45	19.79	26.26	32.56	3.55	5.68	5.22
	CD62E	1.42	2.51	1.73	0.33	0.53	0.34	0.46	0.55	0.55	0.34	0.53	0.33
	CD79b	1.36	1.84	1.66	0.39	0.47	0.42	0.48	0.68	0.64	0.37	0.54	0.42
	CD1a	1.39	2.28	1.76	0.42	0.51	0.4	0.51	0.66	0.62	0.38	0.48	0.41
	CD10	136.28	363.34	298.53	24.06	23.74	27.83	52.88	93.32	83.96	3.32	11.96	11.82
	CD21	0.93	1.32	1.3			0.28	0.48	0.75	0.54	1.03	1.39	0.3
	CD33	12.71	11.97	12.23			2.37	1.35	1.4	1.28	0.64	0.65	0.63
	CD45RA	0.85	1.27	1.12	0.32	0.4	0.33	0.43	0.52	2.46	0.32	0.35	0.41
	CD51	22.71	103.7	83.75	8.6	9.1	12.93	11.25	23.19	19.4	2.71	4.97	5.73
	CD62L	1.89	7.38	4.78	0.5	0.75	0.74	0.55	1.14	1.1	0.29	0.32	0.27
	CD80	2.3	4.4	2.67	0.45	0.69	0.47	0.54	1.13	0.74	0.47	0.83	0.46
	CD1b	1.43	2.83	2.15	0.5	1.01	0.68	0.51	0.69	0.66	0.41	0.76	0.67
	CD11a	54.59	162.12	96.83	23.38	36.04	34.23	42.7	96.97	62.67	7.68	18.07	20.92
	CD22	1.43	4.7	3.03	0.58	0.93	0.81	0.72	1.27	1.04	0.4	0.5	0.42
	CD34	0.99	1.8	1.59	0.27	0.35	0.29	0.5	0.81	0.71	0.37	0.56	0.47
	CD45RB	4.01	6.31	6.86	2.26	3.1	2.42	2.02	4.13	3.22	0.63	1.18	1.78
	CD51/61	5.04	9.08	6.26	1.39	1.48	1.54	4.01	6.01	6.13	0.58	0.76	0.76
	CD62P (P-Selectin)	1.72	7.3	5.84	0.42	0.63	0.68	0.63	1.42	1.34	0.33	0.43	0.41
	CD81	357.33	736.95	430.37	43.89	54.12	47.59	109.51	166.07	83.56	54.29	109.42	95.09
	CD1c	1.09	2.1	2	0.79	1.07	0.85	0.58	0.64	0.6	0.38	0.48	0.46
	CD11b	115.49	396.96	408.17	20.89	12.66	12.25	25.84	54.94	29.61	5.34	12.27	11.03
	CD23	1.03	1.45	1.24			0.31	0.47	0.63	0.55	0.31	0.35	0.29
	CD35	1.95	3.09	5.59			1.02	0.7	0.94	1.38	0.48	0.73	2.06
	CD45RO	38.2	177.34	110.22	13.76	23.26	15.01	14.34	54.41	42.81	2.79	12.77	13.98
	CD52	135.14	378.69	289.48	15.41	21.94	28.02	48.1	102.77	112.01	14.47	29.61	45.42
	CD63	841.6	2732.16	1225.44	85.38	227.63	101.32	225.46	659.92	312.69	47.05	230.77	83.03
	CD82	324.25	1264.23	1185.42	71.85	118.03	148.69	120.37	278.59	270.86	61.62	201.03	251.34
	CD1d	1.99	3.57	2.56	0.59	0.96	0.51	0.79	1.16	0.77	0.47	0.75	0.53
	CD11b (activated)	15.09	100.67	56.73	3.2	4.51	3.52	3.66	13.54	8.23	0.75	2.38	1.98
	CD24	7.46	47.79	36.61			3.09	3.16	11.09	10.42	0.73	2	2.13
	CD36	172.31	317.55	338.93			79.53	68.89	226.1	267.29	88.39	285.71	347.89
	CD46	15.54	17.27	16.66	6.1	4.11	4.41	2.55	4.49	3.45	2.04	2.43	2.43
	CD53	127.31	199.08	232.25	43.83	67.55	57.39	64.19	101.2	140.61	3.21	3.3	3.76
	CD64	52.32	433.71	298.95	12.55	31.17	31.37	25.1	100.03	100.56	5.66	25.33	24.55
	CD83	6.87	43.71	22.3	1.98	6.58	5.4	0.67	6.5	4.19	0.93	6.91	4.28
	CD2	0.84	1.8	1.53	0.41	0.38	0.26	0.43	0.48	0.5	0.32	0.36	0.31
	CD11c	87.92	128.64	92.71	26.88	4.57	14.85	34.86	25.65	15.46	34.2	33.42	30.62
	CD25	0.93	1.38	1.24	0.27	0.32	0.83	0.42	0.49	0.5	0.31	0.34	0.3
	CD38	3.84	26.29	1.92	2.59	19.53	0.62	1.27	7.05	0.89	3.61	14.56	0.41
	CD47	240.38	457.4	271.59	73.36	115.9	63.83	74.2	149.38	82.47	36.59	81.14	39.91
	CD54	54.63	34.85	29.14	24.75	14.97	12.91	22.53	15.26	8.35	20.43	16.34	10.08
	CD66a/c/e	4.55	8.51	9.26	0.41	0.84	1.07	1.15	1.58	1.33	0.42	0.55	0.46
	CD84	34.68	465.94	672.63	19.22	67.72	125.46	12.04	116.2	147.2	10.34	78.81	107.05
	CD3	3.18	22.51	19.45	1.06	2.11	1.55	1.73	5.67	4.62	0.46	0.84	1.04
	CD13	23.31	69.13	49.35	18.44	28.51	31.52	8.19	22.58	15.97	6.24	18.37	15.29
	CD26	21.33	84.62	35.18	4.85	8.2	5	5.01	14.85	8.09	1.25	5.14	2.31
	CD39	74.79	227.85	197.96	22.13	35.93	43.44	29.03	63.29	65.44	11.35	39.03	36.67
	CD48	33.36	54.05	21.92	4.46	5.27	1.92	12.8	15.09	5.97	2.77	4.51	4.32
	CD55	49.88	23.19	15.09	9.14	4.31	3.19	15.34	6.46	3.5	5.68	3.61	3.44
	CD66b	1.16	2.19	1.9	0.26	0.34	0.28	0.46	0.54	0.52	0.31	0.39	0.3
	CD85a (ILT5)	8.16	28.43	19.71	16.22	24.47	19.87	15.41	27.91	16.11	17.47	32.78	33.98
	CD4	1.18	1.77	1.66	0.46	0.83	0.55	0.53	0.67	0.62	0.35	0.45	0.38
	CD14	9.77	55.85	36.81	1.57	3.17	2.53	4.17	11.99	10.41	1.02	2.15	2.46
	CD27	1.1	1.39	1.29	0.27	0.33	0.29	0.48	0.56	0.57	0.36	0.43	0.41
	CD40	2.8	7.83	4.08	0.44	0.82	0.9	1.12	2.38	2.04	0.58	1.17	1.1
	CD49a	3.29	2.46	1.91	0.69	0.46	0.38	1.12	0.8	0.78	0.56	0.5	0.51
	CD56 (NCAM)	1.19	1.5	1.42	0.3	0.37	10.92	0.48	0.59	0.57	0.57	1.13	0.77
	CD69	1.49	2.5	1.4	0.49	1.38	0.29	0.5	0.9	0.49	0.45	0.7	0.28
	CD85d (ILT4)	8.18	28.89	17.75	15.66	23.44	19.06	0.78	1.2	0.94	0.47	0.76	0.85
	CD5	1.02	1.39	1.44	0.28	0.35	0.3	0.5	0.6	0.58	0.34	0.42	0.38
	CD15	1.93	10.91	3.89	0.61	1.87	0.65	0.74	4.21	0.86	0.76	2.3	0.56
	CD28	1.11	1.38	1.61	0.27	0.34	0.31	0.46	0.54	0.54	0.35	0.43	0.44
	CD41	0.94	1.3	1.51	0.26	0.33	2.21	0.44	0.49	0.57	0.33	0.33	0.28
	CD49c	484.63	1051	1035.23	107.66	116.15	171.92	96.89	152.17	175.62	32.9	79.03	101.87
	CD57	0.85	1.18	1.04	0.28	0.33	0.27	0.43	0.49	0.48	0.4	0.32	0.28
	CD70	2.23	3.41	2.07	0.86	1.09	6.79	0.6	0.66	0.63	0.41	0.47	0.49
	CD85g (ILT7)	17.54	32.84	14	4.51	6.25	3.65	0.44	0.52	0.6	0.31	0.36	2.95
	CD6	1.19	1.63	1.21	0.35	0.38	0.34	0.47	0.55	0.56	0.33	0.36	0.34
	CD16	7.75	45.94	32.8	1.72	4.13	2.67	5.92	31.81	11.49	0.42	0.61	0.65
	CD29	806.58	1701.24	1160.18	99.7	113.09	88.02	235.9	342.96	296.3	46.97	104.11	137.88
	CD42b	1.02	1.82	8.36	0.27	0.35	0.31	0.45	0.62	0.62	0.31	0.43	0.34
	CD49d	6.86	12.11	8.43	1.95	1.97	2	3.59	5.5	2.39	1.61	1.99	1.35
	CD58	114.65	374.56	285.24	47.06	89.43	99.03	42.22	120	84.62	27.42	80.25	74.85
	CD71	72.28	876.46	494.6	63.68	45.8	89.29	31.55	180.48	136.16	12.35	46.83	23.69
	CD85h (ILT1)	14.38	53.61	20.56	2.52	3.69	2.52	2.95	6.27	2.73	2.27	7.3	6.69
	CD7	2.92	17.53	13.17	0.62	1.18	1.19	1.25	4.16	3.6	0.41	0.67	0.97
	CD18	464.99	1460.46	1043.14	78.46	112.88	95.89	190.22	433.37	291.36	45.88	143.6	132.16
	CD30	1.54	2.52	2.31	0.43	0.5	0.4	0.49	0.65	0.56	0.36	0.48	0.44
	CD43	26.9	46.1	40.9	25.65	12.53	12.23	7.95	16.32	12.49	6.02	9.14	9.58
	CD49e	113.27	218.39	173.57	17.98	20.39	18.11	47.88	63.58	41.49	20.05	36.5	26.57
	CD59	442.39	967.92	1465.6	80.82	76.61	94.13	249.36	375.39	475.15	83.81	93.13	132.42
	CD73	3.7	4.39	4.76	1.12	1.18	0.82	2.03	2.09	1.76	0.6	0.83	0.9
	CD85j (ILT2)	34.43	102.14	58.64	12.58	27.52	19.18	11.46	30.03	4.53	9.54	20.32	13.03
	CD8a	3.77	11.64	5.67	0.78	1.47	0.91	0.41	0.45	0.49	0.29	0.31	0.27
	CD19	9.5	31.98	16.2	1.5	3	2.7	0.43	0.51	0.61	0.39	0.47	0.89
	CD31	3.23	3.07	2.02	1.6	0.95	0.71	1.03	0.99	0.7	0.72	0.89	0.87
	CD44	229.56	258.66	238.98	116.51	154.67	102.64	66.44	98.12	132.71	128.49	169.79	225.64
	CD49f	69.13	94.98	103.99	6.83	3.6	6.34	23.46	22.82	24.38	4.09	3.23	5.9
	CD61	4.37	7.76	7.05	0.47	0.65	0.65	2.85	4.43	3.9	0.74	0.98	0.73
	CD74	1.33	2.32	1.89	0.36	0.55	0.41	0.51	0.76	0.69	0.45	0.63	1.41
	CD85k (ILT3)	43.24	114.44	57.49	12.52	24.84	15.33	3.03	4.87	1.83	3.31	5.55	3.26
	Blank	0.86	1.34	1.83	0.26	0.31	0.3	0.56	0.61	0.57	0.26	0.28	0.25
	CD100	1.96	3.64	2.51	0.68	1.23	0.74	1	1.56	1.25	0.49	0.76	0.52
	CD114	1.55	5.73	3.92	0.39	0.7	0.6	0.79	1.83	1.52	0.39	0.72	0.52
	CD132	12.45	90.36	61.38	3.47	7.64	6.96	5.41	19.29	19.49	1.87	5.77	5.55
	CD148	6.01	9.3	7.88	5.27	5.56	6.63	1.5	2.72	2.38	0.97	1.49	1.15
	CD162	2.98	1.8	1.69	1.04	0.54	0.46	1.02	0.76	0.84	0.8	0.43	0.34
	CD179a	1.76	1.79	2.32	0.53	0.63	0.51	0.62	0.76	0.72	0.39	0.55	0.38
	CD200 R	1.24	1.96	2.67	0.34	0.43	0.41	0.63	0.69	0.7	0.34	0.42	0.34
	CD86	96.7	222.07	175.61	52.49	100.98	79.6	31.6	84.8	55.86	15.23	42.95	23.52
	CD101 (BB27)	1.48	2.86	2.67	0.42	0.5	0.47	0.73	0.97	0.86	0.32	0.34	0.3
	CD115	1.83	2.85	2.68	0.46	0.7	0.7	0.93	0.98	0.84	0.58	0.89	0.67
	CD134	1.4	1.57	1.8	0.36	0.39	0.36	0.61	0.68	0.65	0.49	0.52	0.43
	CD150 (SLAM)	1.13	1.5	1.13	0.27	0.35	0.3	0.53	0.58	0.54	0.32	0.4	0.32
	CD163	1.81	3.93	1.95	0.43	1.3	0.44	0.69	1.44	0.7	0.44	0.92	0.45
	CD179b	1.4	1.39	1.55	0.3	0.36	0.34	0.55	0.63	0.57	0.33	0.38	0.33
	CD201 (EPCR)	1.79	1.65	1.27	0.58	0.75	0.36	0.6	0.67	0.55	0.45	0.39	0.27
	CD87	1.98	2.32	2.91	0.66	0.64	0.62	0.63	0.77	1.22	2.68	6.93	0.58
	CD102	12.27	54.84	29.22	2.13	3.76	2.93	4.38	9.97	8.75	1.06	1.61	1.47
	CD116	2.81	1.63	1.6	0.47	0.39	0.38	0.91	0.74	0.68	0.55	0.52	0.39
	CD135	1.55	1.59	1.79	0.32	0.4	0.35	0.57	0.64	0.62	0.37	0.49	0.39
	CD152	2.34	2.31	1.78	0.32	0.41	0.34	0.88	3.06	0.62	0.31	0.35	0.28
	CD164	17.27	347.25	72.7	23.22	132.22	42.61	8.96	73.01	29.23	3.87	35.81	8.47
	CD180 (RP105)	3.84	44.8	21.23	1.11	3.52	3.13	1.27	4.69	2.52	0.51	1.68	0.67
	CD202b (Tie2/Tek)	1.3	1.36	1.65	0.29	0.37	0.33	0.53	0.57	0.55	0.34	0.42	0.36
	CD88	142.09	497.72	671.82	34.65	80.98	116.15	61.62	156.18	185.06	37.35	85.46	102.71
	CD103	2.37	6.11	1.89	0.84	0.89	0.46	0.83	1.09	0.54	0.43	0.48	0.28
	CD117 (c-kit)	1.14	1.54	1.36	0.31	0.41	0.39	0.56	0.67	0.62	0.33	0.4	0.34
	CD137 (4-1BB)	1.59	1.61	1.91	0.55	0.39	0.37	0.83	0.71	0.61	1.23	0.45	0.38
	CD154	1.08	1.39	1.29	0.49	0.48	0.3	0.53	0.6	0.99	0.5	0.46	0.34
	CD165	3	1.39	1.67	0.7	0.91	0.33	0.86	0.77	0.68	2.16	0.38	0.48
	CD181 (CXCR1)	1.45	1.57	1.82	0.3	0.36	0.45	0.64	0.77	0.69	0.36	0.48	0.45
	CD203c (E-NPP3)	1.18	1.42	1.47	0.27	0.34	0.31	0.52	0.58	0.55	0.32	0.41	0.53
	CD89	16.89	13.05	13.92	1.14	0.89	0.93	7.35	5.41	4.95	1.64	1.38	2.42
	CD104	6.18	51.97	37.57	1.49	3.3	3.13	2.42	9.07	10.63	0.55	1.34	1.73
	CD119 (IFN-gamma R alpha chain)	9.52	9.68	8.6	3.71	2.87	2.5	3.28	3.95	3.12	1.75	1.45	1.17
	CD137L (4-1BB L)	2.5	2.54	2.7	0.5	0.56	0.49	0.78	1.38	0.92	0.44	0.51	0.41
	CD155 (PVR)	82.48	53.14	23.76	7.29	3.62	3.46	13.62	7.85	4.91	8.48	3.45	3.13
	CD166	41.34	181.58	172.64	12.36	26.3	22.08	6.08	22.62	15.86	14.46	68.05	29.48
	CD182 (CXCR2)	1.11	1.42	1.34	0.3	0.41	0.38	0.46	0.56	0.61	0.34	0.41	0.33
	CD205 (DEC-205)	1.44	1.53	1.55	1.63	0.6	0.74	1.35	1.38	0.93	1.58	1.32	1.23
	CD90 (Thy1)	1.67	1.8	1.16	0.58	0.48	0.32	0.65	0.77	0.55	0.34	0.37	0.29
	CD105	1.87	1.69	1.66	0.46	0.56	0.52	0.63	0.61	0.84	0.59	0.61	0.46
	CD122	0.86	1.19	1.03	0.25	0.33	0.28	0.38	0.44	0.51	0.29	0.31	0.28
	CD138	1.41	1.59	1.88	0.34	0.46	0.43	0.53	0.76	0.88	0.45	0.71	0.55
	CD156c (ADAM-10)	130.26	242.38	199.31	22.48	25.8	34.45	44.95	52.94	81.17	18.05	26.45	29.66
	CD167a (DDR1)	1.43	3.74	1.54	0.45	0.58	0.63	0.59	0.62	0.59	0.36	0.5	0.43
	CD183	1.72	2.52	2.65	0.46	0.66	0.65	0.73	1.66	1.59	0.76	1.18	0.75
	CD206 (MMR)	2.16	12.42	8.07	1.35	3.61	5.35	0.8	4.05	3.52	0.52	1.07	0.91
	CD93	1.37	1.54	1.78	0.36	0.46	0.38	0.48	0.58	0.74	0.34	0.39	0.3
	CD106	0.85	1.25	1.32	0.26	0.34	0.28	0.41	0.47	0.53	0.27	0.28	0.27
	CD123	2.78	2.09	1.36	0.51	0.94	0.32	0.63	0.55	0.55	0.41	0.41	0.28
	CD140a	1.11	1.37	1.48	0.29	0.37	0.33	0.42	0.54	0.61	0.31	0.36	0.32
	CD158a/h	1.26	1.52	1.54	0.28	0.36	0.38	0.56	1.48	0.61	0.43	0.49	0.35
	CD169	8.88	98.07	3.19	2.63	10.32	0.67	1.54	7.55	0.79	0.7	1.87	0.28
	CD184 (CXCR4)	45.93	83.58	64.22	7.53	4.7	7.08	16.67	17.03	18.01	7.71	3.33	4.41
	CD207 (Langerin)	4.12	2.91	1.3	0.27	0.35	0.31	0.5	0.55	0.52	0.29	0.32	0.27
	CD94	3.84	26.17	2	0.29	0.41	0.34	0.54	0.64	0.62	0.31	0.37	0.32
	CD107a (LAMP-1)	33.87	186.96	143.28	16.76	58.02	10.85	9.3	27.38	13.46	5.67	19.57	3.52
	CD124	6.22	48.86	34.81	1.41	3.42	2.81	2.65	10.15	10.22	0.68	1.81	1.71
	CD140b	2.09	1.78	2.23	0.4	0.49	0.46	0.71	0.93	1.13	0.48	0.64	0.52
	CD158b (NKAT2)	5.9	46.01	32.14	1.49	3.12	2.67	2.52	9.4	8.94	0.68	1.94	1.98
	CD170 (Siglec-5)	2.13	9.65	8.14	1.68	1.01	5.97	1.37	4.46	5.89	0.7	1	1.38
	CD193 (CCR3)	1.14	2.12	1.96	0.32	0.45	1.3	0.65	0.93	0.84	0.4	0.6	0.44
	CD209 (DC-SIGN)	4.18	30.49	24.16	1.16	2.52	2.25	1.75	5.98	7.17	0.46	1.02	1.33
	CD95	83	130.65	105.72	14.32	19.74	19.81	26.48	40.17	36.86	11.21	11.46	8.67
	CD108	1.11	1.46	1.71	0.51	0.57	0.5	0.57	0.63	0.55	6.78	0.44	0.35
	CD126 (IL-6Ralpha)	1.89	2.86	2.22	0.44	0.76	0.54	0.69	0.93	0.81	0.42	0.65	0.51
	CD141	12.65	6.65	4.85	1.78	0.93	0.73	5.4	2.91	1.95	1.56	0.89	0.96
	CD158d	1.42	1.55	2.02	0.32	0.42	0.36	0.59	0.78	0.76	0.42	0.61	0.58
	CD172a (SIRPalpha)	174.54	576.2	347.05	50.09	57.7	59.24	57.57	128.13	71.35	26.42	83.9	58.57
	CD195 (CCR5)	13.86	125.73	76.89	2.81	7.12	6.81	4.65	20.17	18.69	1.79	6.39	5.56
	CD210 (IL-10 R)	3.01	8.13	5.56	0.68	1.6	0.94	1.01	1.55	1.28	0.65	1.17	0.98
	CD96	1.21	1.57	1.53	0.31	0.41	0.37	0.62	0.76	0.71	0.38	0.54	0.48
	CD109	3.1	3.69	3.18	0.74	0.92	0.78	0.74	0.94	0.73	11.22	0.9	0.91
	CD127 (IL-7Ralpha)	1.06	1.4	1.36	0.3	0.38	0.36	0.51	0.59	0.61	0.33	0.4	0.35
	CD143	8.11	13.32	12.01	2.95	2.84	3.83	1.71	2.28	2.33	1.19	1.37	1.62
	CD158e1 (NKB1)	0.98	1.26	1.12	0.26	0.33	0.28	0.49	0.53	0.53	0.31	0.35	0.29
	CD172b (SIRPbeta)	2.13	10.4	6.6	1.13	2.98	2.14	1.08	5.19	2.74	0.54	2.41	1.76
	CD196	1.2	1.93	2.01	0.35	0.59	0.54	0.68	1.22	2.48	0.55	0.85	0.55
	CD213a2	1.41	1.89	1.44	0.31	0.41	0.37	0.52	0.63	0.62	0.35	0.49	0.43
	CD97	22.02	54.81	16.09	26.47	10.46	12.47	7.99	8.6	6.18	10.92	5.26	4.44
	CD111	5.07	3.59	2.37	1.21	0.53	0.53	1.57	0.97	0.98	1.31	0.68	0.65
	CD129 (IL-9 R)	1.92	2.12	1.91	0.39	0.54	0.5	0.79	1.08	1.38	0.57	0.91	1.08
	CD144	5.69	43.94	26.55	1.08	2.16	2.34	1.75	5.75	6.83	0.55	1.37	1.76
	CD158f	1.29	1.54	1.64	0.33	0.43	0.37	0.63	0.79	0.72	0.44	0.59	0.53
	CD172g (SIRPgamma)	1.22	1.48	1.6	0.31	0.4	0.39	0.56	0.7	0.67	0.36	0.47	0.44
	CD197 (CCR7)	18.65	51.74	37.06	4.4	3.97	2.87	7.51	12.49	10.56	16.28	3.14	2.56
	CD215 (IL-15Ralpha)	1.21	2.1	2.45	0.33	0.57	0.41	0.56	1.12	1	0.6	1.42	1.01
	CD99	165.51	768.93	423.83	34.42	67.61	58.59	49.92	140.03	103.52	21.6	64.76	53.25
	CD112 (Nectin-2)	22.72	55.07	22.55	2.49	5.18	1.96	6.54	10.88	4.87	3.43	6.24	2.83
	CD131	2.09	2.12	1.58	0.41	0.47	0.36	1.05	0.8	0.75	0.51	0.4	0.49
	CD146	9.89	61.16	40.23	2.35	2.84	2.7	3.58	10.37	10.55	1.42	2.46	2.93
	CD161	1.15	1.49	1.55	0.3	0.38	0.33	0.55	0.67	0.69	0.34	0.44	0.51
	CD178 (Fas-L)	1.21	1.47	1.48	0.31	0.39	0.35	0.56	0.69	0.82	0.35	0.46	0.61
	CD200 (OX2)	1.17	1.47	1.58	0.34	0.45	0.39	2.29	4.19	0.82	0.41	0.55	0.55
	CD218a (IL-18Ralpha)	1.28	1.55	1.43	0.34	0.4	0.37	1.27	0.8	0.85	0.42	0.56	0.75
	Blank	0.86	1.23	0.97	0.24	0.32	0.29	0.45	0.48	0.94	0.26	0.28	0.24
	CD254	1.37	2.24	2.24	0.34	0.47	0.37	0.67	0.87	1.02	0.37	0.53	0.42
	CD273 (B7-DC)	8.17	59.66	40	2.19	5.62	3.75	2.99	11.21	10.65	0.95	2.77	2.94
	CD298	2018.06	1926.49	1757.03	245.85	224.16	225.52	568.38	460.99	483.79	133.5	170.05	182.25
	CD324 (E-Cadherin)	1.99	1.43	1.92	0.28	0.33	0.32	0.5	0.64	0.67	0.33	0.45	0.32
	CD352 (NTB-A)	2.16	4	3.06	1.14	1.13	1.7	0.66	1.06	0.99	0.48	0.96	0.93
	CX3CR1	5.55	45.21	34.97	1.57	3.41	2.98	2.3	8.56	7.91	0.53	1.32	1.59
	HLA-A,B,C	75.82	508.41	224.05	24.73	73.46	43.75	37.82	158.11	88.62	3.88	19.48	26.9
	CD220	7.87	43.7	28.86	1.6	2.87	2.97	2.62	7.2	6.72	0.7	1.36	1.49
	CD255 (TWEAK)	2.73	12.5	7.68	0.64	1.39	0.87	0.69	1.2	1.2	0.31	0.38	0.32
	CD274 (B7-H1)	32.75	190.11	50.99	6.16	30.95	6.54	10.47	43.03	13.66	5.19	19.99	4.35
	CD300e (IREM-2)	1.27	3.34	2.04	0.32	0.56	0.36	0.51	0.6	0.67	0.31	0.37	0.41
	CD325	1.13	2.1	2.07	0.31	0.6	0.52	0.53	0.63	0.69	0.35	0.47	0.41
	CD354 (TREM-1)	2.04	1.51	1.51	0.35	0.43	0.32	0.7	0.73	0.72	0.35	0.46	0.43
	CXCR7	1.39	1.86	2.06	0.33	0.49	0.38	0.78	0.98	1	0.41	0.59	0.44
	HLA-A2	353.81	2680.95	1376.48	85.79	254.07	170.31	133.4	826.86	770.65	201.63	602.53	519.99
	CD221 (IGF-1R)	4.15	20.08	8.74	1.19	3.97	1.43	0.75	0.83	1.02	0.51	0.49	0.52
	CD257 (BAFF)	2.08	5.03	4.24	0.7	1.1	0.6	1.25	2.72	1.83	0.7	1.14	0.61
	CD275 (B7-H2)	1.93	8.76	9.12	0.84	1.58	1.62	0.81	2.32	2.46	0.82	2.09	0.46
	CD300F	1.2	2.91	2.11	0.29	0.37	0.35	0.6	1.34	1.11	3.47	29.78	21.45
	CD326 (Ep-CAM)	3.89	1.43	1.29	0.76	0.36	0.29	1.01	0.61	0.73	0.38	0.36	0.27
	CD355 (CRTAM)	4.68	38.07	26.35	1.16	2.45	2.07	1.77	6.13	6.73	0.57	1.43	1.92
	delta-Opioid Receptor	1.03	1.81	1.65	0.3	0.48	0.35	0.55	0.68	0.72	0.35	0.4	0.28
	HLA-DQ	4.81	38.56	20.09	0.26	0.32	0.26	0.56	0.88	0.83	0.85	1.54	1.35
	CD226 (DNAM-1)	1.24	1.77	2.66	0.33	0.43	0.36	0.57	0.73	0.88	0.4	0.49	0.36
	CD258 (LIGHT)	1.45	5.23	3.88	0.4	0.66	1.24	0.62	1.33	1.27	0.43	0.78	0.56
	CD276	322.62	880.7	747.19	113.73	164.66	145.49	178.4	419.14	425.82	83.45	232.59	260.59
	CD301	9.24	86.15	55.87	2.53	6.47	5.11	3.69	15.92	16.7	0.99	3.16	2.88
	CD328 (Siglec-7)	113.49	237.62	187.12	24.78	25.66	33.59	39.61	60.85	60	13.55	22.49	26.17
	CD357 (GITR)	2.19	8.32	10.31	0.53	0.87	0.9	0.99	2.47	2.63	0.5	0.85	0.46
	DLL1	1.65	1.25	1.15	0.4	0.33	0.41	0.62	0.52	0.59	0.62	0.33	0.25
	HLA-DR	84.67	426	187.88	14.14	34.85	21.61	25.76	119.79	67.41	13.65	34.08	27.74
	CD229 (Ly-9)	1.48	2.16	2.26	0.66	0.49	0.47	0.56	0.59	0.62	0.5	0.5	0.36
	CD261 (DR4)	1.35	2.76	1.87	0.33	0.55	0.37	0.59	0.8	0.8	0.44	0.58	0.46
	CD277	8.43	17.05	17.97	1.71	2.28	2.13	5.08	7.63	6.34	1.47	2.07	1.74
	CD303	3.34	24.33	19.08	0.9	2	1.5	1.47	5.08	5.22	0.42	0.71	0.71
	CD334 (FGFR4)	0.99	1.29	1.18	0.25	0.32	0.27	0.53	0.59	0.63	0.32	0.35	0.34
	CD360 (IL-21R)	1.38	1.96	2.14	0.31	0.45	0.39	0.61	0.87	0.85	0.35	0.51	0.35
	DLL4	0.87	1.16	1.13	0.27	0.33	0.28	0.47	0.51	0.6	0.31	0.34	0.26
	HLA-E	7.71	27.46	16.73	2.86	7.47	3.17	2.12	5.26	3.07	1.44	3.68	2.06
	CD231 (TALLA)	1.35	1.66	1.82	0.38	0.47	0.43	0.58	0.82	0.76	0.43	0.57	0.37
	CD262 (DR5)	21.23	7.85	6.48	3.82	1.18	1.15	5.96	2.72	2.87	2.87	1.18	0.89
	CD278 (ICOS)	1.08	1.41	1.26	0.28	0.35	0.3	0.55	0.64	0.7	0.34	0.37	0.28
	CD304	2.86	17.46	11.56	1.61	1.86	1.49	1.26	3.5	3.51	0.48	0.82	0.78
	CD335 (NKp46)	1.16	2.9	2.27	0.3	0.42	0.36	0.58	0.86	0.88	0.37	0.47	0.44
	ß2-microglobulin	1325.84	3373.63	1345.98	86.4	228.85	82.58	380.99	1190	958.7	129.28	378.18	427.86
	DR3 (TRAMP)	1.47	3.51	2.93	0.34	0.47	0.39	0.65	1.09	1.23	0.49	0.62	0.53
	HLA-G	12.1	109.12	74.93	3	6.93	4.96	5.56	25.05	16.7	0.75	2.23	3.82
	CD235ab	2.18	3.04	2.91	0.42	0.51	0.43	0.83	1.66	0.94	0.32	0.31	0.24
	CD263 (DcR1)	1.22	1.62	1.76	0.35	0.43	0.37	0.71	0.9	0.92	0.42	0.51	0.36
	CD279 (PD-1)	0.85	2.17	1.12	0.27	0.75	0.3	0.49	0.67	0.64	0.35	0.53	0.29
	CD307	2.93	16.26	14.06	0.82	1.53	1.25	1.34	4.34	4.3	0.42	0.77	0.97
	CD336 (NKp44)	0.95	1.27	1.33	0.32	0.35	0.28	0.55	0.59	0.65	0.37	0.41	0.83
	BTLA	6.36	45.17	36.56	1.46	3.06	2.51	2.79	9.6	10.13	0.92	2.55	3.02
	EGFR	1.03	1.49	3.55	0.29	0.35	0.34	0.59	0.74	0.81	0.36	0.44	0.33
	IFN-gamma R beta chain	1.47	1.63	1.58	0.3	0.41	0.37	0.62	0.8	0.94	0.45	0.59	0.4
	CD243	6.35	47.39	38.18	1.85	4.09	3.55	2.77	9.39	9.17	0.82	2.12	2.65
	CD266 (Fn14)	1.82	5.44	6.13	0.51	1.28	1.26	0.85	1.64	1.99	0.47	1.05	1.2
	CD282 (TLR2)	8.35	45.62	36.33	2.11	4.01	3.47	3.57	10.54	10.08	1	1.89	1.86
	CD307d (FcRL4)	1.06	1.67	2.04	0.3	0.4	0.32	0.56	0.7	0.76	0.43	0.59	0.48
	CD337 (NKp30)	0.84	1.67	1.18	0.26	0.34	0.27	0.5	0.59	0.62	0.34	0.46	0.3
	C3AR	3.8	7.94	4.61	1.08	2.64	1.01	1.1	2.4	1.29	1.12	1.6	0.89
	erbB3/ HER-3	1.74	8.87	10.24	0.66	1.19	0.86	1.05	3.01	2.84	0.38	0.57	0.52
	Ig light chain kappa	8.69	57.55	38.93	1.94	3.99	2.71	5.73	19.17	15.96	1.13	3.97	4.47
	CD244 (2B4)	1.46	1.44	1.3	0.33	0.44	0.32	0.66	0.61	0.63	0.39	0.41	0.31
	CD267 (TACI)	1.1	1.91	1.76	0.34	0.46	0.39	0.58	0.73	0.72	0.35	0.42	0.35
	CD284 (TLR4)	5.35	36.66	40.73			2.98	2.68	9.31	9.48	0.78	2.16	2
	CD314 (NKG2D)	1	1.66	1.75	0.28	0.37	0.31	0.54	0.64	0.7	1.49	2.92	0.4
	CD338 (ABCG2)	5.62	21.09	29.06	0.45	0.78	1.21	1.94	5.21	5.33	0.84	1.97	2.51
	C5L2	14.21	120.34	101.83	4.48	10.01	9.18	6.56	24.98	22.08	1.7	5.75	5.52
	Fc epsilon RI alpha	0.97	1.56	1.43	0.27	0.35	0.29	0.51	0.61	0.64	0.35	0.41	0.36
	Ig light chain lambda	7.86	54.48	52.8	1.66	3.38	2.35	4.1	13.12	13.42	1.13	3.7	3.98
	CD245 (p220/240)	2.51	5.13	4.39	1.79	0.76	0.65	1.28	1.85	2.01	1.23	0.62	0.58
	CD268 (BAFF-R)	0.84	1.19	1.34	0.28	0.38	0.32	0.51	0.56	0.9	0.38	0.44	0.35
	CD286 (TLR6)	1.43	2.37	3.85	0.57	0.74	1.62	0.61	0.86	1.07	0.47	0.64	1.08
	CD317	21.76	86.55	16.42	14.1	30.43	7.93	8.04	19.89	3.78	3.39	7.09	1.25
	CD340 (erbB2)	0.97	1.9	1.7	0.27	0.35	0.3	0.54	0.69	0.72	0.33	0.4	0.33
	CCR10	14.6	123.97	78.67	3.31	7.37	5.86	6.11	23.52	13.7	1.24	3.61	3.49
	FcRL6	1.21	2.07	3.39	0.71	0.48	0.45	0.75	0.92	0.75	1.03	0.71	0.97
	IgD	5.33	37.91	34.41	1.37	2.77	2.51	2.21	7.39	7.14	0.74	1.38	1.62
	CD252 (OX40L)	2.47	4.16	4.09	0.6	0.58	0.42	1.12	1.41	1.21	1.07	1.03	0.7
	CD270 (HVEM)	34.57	41.38	31.05	5.53	5.33	5.74	10.52	10.76	8.73	5.81	5.39	4.29
	CD290	1.08	1.46	1.51	0.3	0.39	0.31	0.53	0.63	0.65	0.36	0.44	0.36
	CD318 (CDCP1)	9.05	2.41	1.52	1.64	0.98	0.39	4.4	0.97	0.75	0.76	0.52	0.33
	CD344 (Frizzled-4)	1.96	5.32	4.79	0.65	0.85	0.68	0.81	1.52	1.42	0.53	0.83	0.79
	CLEC12A	4.36	21.53	18.22	1.47	1.99	2.08	1.98	4.86	4.64	0.84	1.19	1.65
	Galectin-9	1.48	3.03	2.15	1.59	2.09	1.14	0.83	1.6	1.1	0.78	1.84	0.86
	IgM	3.15	5.65	4.09	0.56	0.59	0.38	1.18	1.61	0.85	0.44	0.53	0.33
	CD253 (Trail)	1.26	2.06	1.82	0.32	0.46	0.34	0.64	0.83	0.85	0.52	0.72	0.37
	CD271	6.78	1.53	1.39	1.92	0.57	0.38	1.8	0.72	0.65	0.89	0.56	0.32
	CD294	2	1.68	1.62			0.35	0.7	0.72	0.7	0.45	0.59	0.44
	CD319 (CRACC)	7.3	73.68	45.53	3.06	12.63	12.92	3.42	15.94	12.73	2.58	14.5	9.78
	CD351	1.06	1.59	1.76	0.29	0.38	0.32	0.6	0.73	0.67	0.46	0.77	0.78
	CLEC9A	6.04	36.81	26.73	1.38	2.21	1.81	2.29	6.52	5.58	0.77	1.54	1.51
	GARP (LRRC32)	0.91	1.26	1.14	0.29	0.34	0.28	0.49	0.55	0.6	0.35	0.4	0.31
	IL-28RA	5.01	38.58	31	1.32	2.79	2.24	2.07	7.21	7.07	0.59	1.3	1.56
	Blank	0.83	1.14	0.96	0.25	0.3	0.26	0.49	0.5	0.5	0.29	0.3	0.24
	MSC (W7C6)	1.96	1.82	1.8	0.43	0.4	0.32	0.76	0.79	0.7	0.43	0.47	0.3
	Siglec-10	1	1.36	1.3	0.28	0.35	0.28	0.55	0.7	0.62	0.36	0.45	0.42
	TCR Vdelta2	0.85	1.19	1.05	0.24	0.29	0.25	0.51	0.55	1.2	0.32	0.36	0.3
	Ms IgG1, kappa ITCL	1.03	1.22	1.21	0.26	0.31	0.27	0.55	0.6	0.58	0.32	0.35	0.27
	Integrin alpha9beta1	1.49	1.64	1.94	0.4	0.43	0.4	0.58	0.69	0.62	0.47	0.55	0.43
	MSC and NPC (W4A5)	3.39	14.13	8.16	0.97	3.63	0.56	1.92	5.94	3.58	1.69	5.39	2.29
	Siglec-8	1.31	1.41	1.31	0.28	0.36	0.42	0.54	0.6	0.62	0.4	0.45	0.38
	TCR V gamma 9	0.92	1.21	1.16	0.24	0.31	0.27	0.5	0.57	0.57	0.35	0.43	0.33
	Ms IgG2a, kappa ITCL	6.05	50.16	31.69	1.32	2.77	2.28	2.5	8.96	8.7	0.7	1.73	2.02
	integrin ß5	9.96	58.35	34.36	2.69	2.94	2.55	2.26	6.39	5.98	0.74	1.28	1.96
	MSCA-1 (MSC)	1.02	1.48	1.36	0.28	0.33	0.26	0.53	0.58	0.56	0.34	0.38	0.32
	Siglec-9	36.48	31.68	29.17	5.88	2.8	3.49	5.52	3.91	2.41	3.76	2.8	3.51
	TCR Valpha24-Jalpha18	1.13	1.2	1.15	0.24	0.29	0.26	0.51	0.56	0.59	0.38	0.49	0.42
	Ms IgG2b, kappa ITCL	1.17	1.33	1.3	0.27	0.33	0.28	0.51	0.62	0.57	0.33	0.36	0.3
	integrin ß7	2.22	4.5	1.53	0.76	0.83	0.39	0.75	0.92	0.57	0.44	0.51	0.33
	NKp80	1.3	1.44	1.32	0.27	0.33	0.27	0.56	0.64	0.62	0.38	0.44	0.38
	SSEA-1	1.3	23.86	2.5	0.27	1.09	0.34	1.18	11.43	0.74	0.46	1.67	0.29
	TCR Valpha7.2	0.96	1.2	1.15	0.25	0.3	0.26	0.51	0.56	0.54	0.34	0.39	0.32
	Ms IgG3, kappa ITCL	1.37	2.25	2	0.3	0.4	0.37	0.6	0.96	0.84	0.38	0.43	0.66
	Jagged 2	1.4	1.59	1.66	0.31	0.39	0.3	0.58	0.73	0.7	0.35	0.42	0.38
	Notch 1	1.27	1.35	1.43	0.28	0.34	0.27	0.6	0.68	0.65	0.36	0.47	0.4
	SSEA-3	0.82	1.11	1.01	0.24	0.31	0.25	1.37	0.55	0.61	0.3	0.32	0.25
	TCR alpha/beta	1.23	1.34	1.25	0.27	0.32	0.26	0.53	0.61	0.63	0.33	0.38	0.33
	Ms IgM, kappa ITCL	1.35	7.72	4.86	0.44	1.11	1.12	0.58	1.27	1.12	0.31	0.43	0.32
	LAP	1	1.28	1.25	0.35	0.38	0.3	0.52	0.58	0.55	0.34	0.39	0.33
	Notch 2	4.87	35.35	26.6	1.03	1.85	1.72	1.97	6.07	6	0.54	1.12	1.21
	SSEA-4	1.07	1.77	1.47	0.32	0.37	0.27	0.57	0.7	0.64	0.35	0.34	0.27
	Tim-1	1.16	1.31	1.49	0.25	0.32	0.26	0.53	0.63	0.6	0.39	0.5	0.37
	Rat IgG1, kappa ITCL	1.42	1.69	1.59	0.27	0.33	0.28	0.66	0.77	0.79	0.33	0.36	0.32
	LT-beta R	6.7	8.3	4.97	1.18	1.28	0.8	2.06	2.34	1.75	1.39	1.85	0.95
	Notch 3	1	1.27	1.22	0.28	0.33	0.27	0.54	0.61	0.59	0.35	0.42	0.34
	SSEA-5	1.7	2.06	1.79	0.36	0.53	0.32	0.59	0.84	0.9	0.44	0.44	0.4
	Tim-3	1.81	2.32	1.91	0.65	0.67	0.74	0.81	0.82	0.64	0.7	0.68	0.52
	Rat IgG2a, kappa ITCL	1.27	1.4	1.32	0.27	0.33	0.29	0.56	0.7	0.69	0.38	0.46	0.43
	Mac-2 (Galectin-3)	0.93	1.66	1.22	0.28	0.36	0.28	0.65	0.94	0.75	0.39	0.52	0.44
	Notch 4	1.37	3.26	1.3	0.28	0.34	0.35	0.58	0.69	0.61	0.4	0.5	0.5
	TCR gamma/delta	1.59	1.5	1.61	0.29	0.37	0.3	0.61	0.76	0.86	0.43	0.57	0.63
	Tim-4	1.2	1.33	1.33	0.29	0.34	0.27	0.53	0.66	0.64	0.41	0.53	0.51
	Rat IgG2b, kappa ITCL	1.49	7.18	6.29	0.35	0.52	0.43	0.79	1.81	1.46	0.36	0.5	0.58
	MAIR-II	1.57	9.32	5.02	0.8	0.87	0.4	0.74	1.24	0.99	0.65	1.04	1.01
	NPC (57D2)	1.57	2.6	2.26	0.33	0.8	0.4	0.72	1.26	1.13	0.55	1.07	1.14
	TCR Vbeta13.2	0.99	1.23	1.11	0.26	0.34	0.25	0.52	0.58	0.55	0.38	0.43	0.39
	TLT-2	1.07	1.3	1.26	0.26	0.33	0.26	0.53	0.62	0.6	0.36	0.44	0.37
	Rat IgM, kappa ITCL	0.9	1.21	1.08	0.25	0.31	0.28	0.49	0.55	0.52	0.3	0.32	0.28
	MICA/ MICB	3.53	24.86	18.19	0.83	1.37	1.27	1.58	4.63	4.62	0.45	0.87	0.92
	Podoplanin	5.68	7.33	7.16	0.6	0.52	0.62	0.95	1.01	1.01	0.77	0.75	0.76
	TCR Vbeta23	1.26	1.47	1.29	0.3	0.42	0.39	0.55	0.66	0.72	0.36	0.44	0.53
	TRA-1-60-R	0.82	1.58	1.03	0.26	0.32	0.26	0.49	0.86	0.49	0.31	0.32	0.26
	AH IgG, ITCL	1.2	1.35	1.31	0.27	0.34	0.27	0.57	0.7	0.64	0.36	0.42	0.48
	MSC (W3D5)	4.82	41.46	24.24	1.04	2.09	1.87	2.09	6.59	6.28	0.65	1.54	2.15
	Pre-BCR	1.1	1.6	1.91	0.28	0.36	0.29	0.58	0.72	1.01	0.36	0.45	0.53
	TCR Vbeta8	0.84	1.27	1.07	0.25	0.33	0.26	0.5	0.6	0.65	0.39	0.45	0.41
	TRA-1-81	0.9	1.45	1.23	0.26	0.32	0.25	0.49	0.57	0.62	0.32	0.35	0.34
	MSC (W5C5)	1.06	1.38	1.42	0.32	0.43	0.33	0.64	0.83	1.02	0.39	0.5	0.6
	PSMA	0.94	1.31	1.18	0.34	0.35	0.27	0.54	0.61	0.79	0.33	0.37	0.35
	TCR Vbeta9	0.94	1.34	1.2	0.29	0.39	0.27	0.52	0.63	0.6	0.33	0.37	0.36
	TSLPR (TSLP-R)	1.02	1.29	1.21	0.26	0.34	0.27	0.53	0.61	0.81	0.39	0.46	0.42

## Sheet: Normalized
Specificity	hc_inf_Screen1	hc_bystander_Screen1	hc_mock_Screen1	hc_inf_Screen2	hc_bystander_Screen2	hc_mock_Screen2	hc_inf_Screen3	hc_bystander_Screen3	hc_mock_Screen3	hc_inf_Screen4	hc_bystander_Screen4	hc_mock_Screen4	i	Receptor	Ratio_hc_bystander_hc_inf	Ratio_hc_bystander_hc_mock	Ratio_hc_inf_hc_mock	adjusted_pvalue_inf_vs_bystander	adjusted_pvalue_mock_vs_bystander	adjusted_pvalue_mock_vs_inf
AH IgG, ITCL	0.556905	0.480952	0.501905	0.479524	0.484048	0.457143	0.598095	0.604048	0.564286	0.563571	0.531905	0.765238	1	AH IgG, ITCL	0.955806	0.918019	0.960466	0.290556	0.925311	0.604286
BTLA	4.60381	6.49615	8.75381	3.27143	4.74476	4.70762	5.78095	7.26143	9.07	4.18476	6.87905	8.61472	2	BTLA	1.42265	0.814913	0.572814	3.3022e-09	0.216049	2.29688e-12
C3AR	1.96286	1.62714	1.41	1.95095	3.66643	1.68905	1.59905	1.93905	1.54143	5.32571	4.18476	1.73476	3	C3AR	1.0534	1.79089	1.7001	0.476455	0.416965	0.235011
C5L2	8.75381	21.6424	30.2738	9.21333	13.7252	14.5773	11.8952	19.9529	25.9771	7.75857	13.2935	16.2902	4	C5L2	1.82382	0.787595	0.431837	4.92893e-06	0.662979	1.05433e-10
CCR10	9.07	22.699	22.699	8.03619	10.4314	9.79476	10.7457	18.5829	15.2273	6.07571	8.68427	9.21333	5	CCR10	1.78019	1.06083	0.595906	0.00026194	0.925311	0.00180494
CD10	93.94	67.6876	84.1767	50.4143	25.9771	44.551	93.94	55.059	72.71	11.4781	20.7176	30.2738	6	CD10	0.678383	0.731261	1.07795	0.37732	0.850812	0.599711
CD100	0.91	0.992897	0.902381	1.21833	1.78095	1.27413	1.41	1.4519	1.46718	0.992897	1.17429	0.848333	7	CD100	1.19174	1.20214	1.00873	0.0533773	0.188831	0.604286
CD101 (BB27)	0.70381	0.848333	0.963333	0.725	0.694048	0.823333	0.869762	0.86619	0.832857	0.466667	0.445	0.480952	8	CD101 (BB27)	1.03194	0.920366	0.891875	0.488736	0.893542	0.243224
CD102	7.93667	9.07	6.73095	5.91	6.37619	6.07571	7.93667	7.44	8.19857	5.10952	4.28476	3.90762	9	CD102	1.01034	1.09064	1.07948	0.48973	0.925311	0.400477
CD103	1.23905	1.3419	0.67881	1.6131	1.20119	0.798095	1.17429	0.957619	0.445238	0.733333	0.629524	0.455238	10	CD103	0.86774	1.73731	2.0021	0.137598	1.435e-05	1.2607e-09
CD104	4.28476	8.03619	9.44619	3.50952	5.20095	6.60357	4.89667	6.73095	10.7457	1.29714	2.89143	4.74476	11	CD104	1.63421	0.724773	0.4435	5.737e-06	0.117571	7.18603e-12
CD105	0.845238	0.612143	0.604048	0.796667	0.755238	0.88	0.702143	0.513571	0.776667	1.57952	0.860476	0.733333	12	CD105	0.698707	0.915626	1.31046	0.0082829	0.925311	0.380719
CD106	0.430476	0.438333	0.505238	0.448571	0.484048	0.481905	0.402857	0.405714	0.435476	0.388095	0.388095	0.430476	13	CD106	1.02766	0.926121	0.901195	0.222249	0.0839053	0.000603178
CD107a	17.3476	34.9962	38.9505	30.2738	72.71	15.2273	16.8029	23.5319	14.1438	20.7176	33.7176	9.79476	14	CD107a	1.93742	2.11167	1.08994	3.23513e-06	0.299271	0.590129
CD108	0.522381	0.522381	0.620952	0.873333	0.776667	0.848333	0.598095	0.533571	0.46119	25.9771	0.564286	0.551905	15	CD108	0.0856926	0.965567	11.2678	0.272675	0.925311	0.378831
CD109	1.59905	1.01286	1.09619	1.37143	1.23905	1.3419	0.895397	0.837143	0.661905	44.551	1.56	1.87381	16	CD109	0.0960213	0.934706	9.73435	0.191307	0.925311	0.289398
CD111	3.27143	0.980952	0.873333	2.50762	0.717619	0.895397	2.64667	0.86619	0.963333	6.17048	0.968333	1.17429	17	CD111	0.242056	0.904449	3.73653	0	0.925311	0
CD112 (Nectin-2)	14.1438	9.21333	5.38333	6.37619	8.19857	3.27143	11.4781	8.36381	4.89667	12.6843	14.1438	7.75857	18	CD112 (Nectin-2)	0.893406	1.87328	2.09678	0.432359	1.24338e-05	2.25737e-08
CD114	0.735238	1.29714	1.23905	0.684286	0.90619	0.957619	1.01738	1.65429	1.78095	0.631429	1.04571	0.848333	19	CD114	1.59804	1.01603	0.635799	1.16989e-11	0.925311	1.14653e-09
CD115	0.837143	0.837143	0.980952	0.796667	0.90619	1.19286	1.29714	0.891032	0.776667	1.52524	1.52524	1.23905	20	CD115	0.933444	0.992858	1.06365	0.470397	0.925311	0.604286
CD116	1.4519	0.586667	0.583095	0.818333	0.559524	0.649762	1.28429	0.63881	0.597143	1.29714	0.699524	0.6	21	CD116	0.512097	1.02244	1.99657	4.60623e-11	0.925311	4.53e-07
CD117 (c-kit)	0.532381	0.551905	0.518571	0.566905	0.587143	0.680952	0.58119	0.567619	0.534286	0.488571	0.510476	0.53619	22	CD117 (c-kit)	1.02217	0.976715	0.955528	0.216799	0.925311	0.545106
CD119 (IFN-gamma R alpha chain)	6.95095	2.06714	2.45286	8.36381	4.3181	4.60381	6.49615	2.45286	3.39571	7.93667	3.78143	2.98667	23	CD119 (IFN-gamma R alpha chain)	0.42422	0.939019	2.21352	4.58264e-13	0.925311	1.04385e-10
CD11a	33.7176	30.2738	28.4986	48.4581	60.6167	55.059	72.71	60.6167	50.4143	28.4986	28.4986	38.9505	24	CD11a	0.981577	1.04096	1.0605	0.48973	0.925311	0.604286
CD11b	72.71	77.2595	109.789	38.9505	17.3476	17.9786	44.551	41.8371	32.2	18.5829	21.6424	28.4986	25	CD11b	0.904416	0.838809	0.927459	0.442657	0.925311	0.604286
CD11b (activated)	9.21333	17.3476	16.2902	7.93667	7.75857	7.44	6.95095	9.79476	7.44	2.73452	6.49615	5.67929	26	CD11b (activated)	1.54263	1.12341	0.728246	0.0144305	0.925311	0.142423
CD11c	55.059	24.5324	25.9771	70.5019	7.93667	22.699	55.059	21.6424	16.2902	117.231	55.059	70.5019	27	CD11c	0.366527	0.805875	2.19868	0.000109466	0.925311	0.00603236
CD122	0.436667	0.41381	0.402857	0.42119	0.459524	0.481905	0.388095	0.388095	0.42381	0.407857	0.405714	0.455238	28	CD122	1.00806	0.945194	0.937635	0.48973	0.874239	0.275617
CD123	1.37143	0.689048	0.518571	0.873333	1.29714	0.542381	0.702143	0.455476	0.46119	0.67	0.52	0.455238	29	CD123	0.81884	1.49777	1.82914	0.284522	0.761093	0.0171523
CD124	4.35143	7.44	8.03619	3.0781	5.50143	5.78095	5.38333	7.75857	9.21333	1.95095	4.67048	4.67048	30	CD124	1.71842	0.91587	0.532971	2.6448e-13	0.925311	0
CD126 (IL-6Ralpha)	0.855952	0.848333	0.813333	0.755238	0.977143	0.90619	0.798095	0.813333	0.737143	0.699524	0.936012	0.808333	31	CD126 (IL-6Ralpha)	1.1499	1.09489	0.952162	0.0524977	0.850812	0.540799
CD127 (IL-7Ralpha)	0.501429	0.501905	0.518571	0.548571	0.547143	0.60119	0.5	0.492857	0.51619	0.488571	0.510476	0.551905	32	CD127 (IL-7Ralpha)	1.00677	0.938078	0.931766	0.477779	0.0214375	0.00093784
CD129 (IL-9 R)	0.86619	0.70381	0.69619	0.684286	0.731429	0.848333	1.01738	0.941429	1.64071	1.46718	1.59905	2.54214	33	CD129 (IL-9 R)	0.985297	0.694159	0.704517	0.480694	0.572902	0.241547
CD13	14.5773	11.4781	13.2935	33.7176	41.8371	50.4143	15.2273	16.2902	17.9786	24.5324	30.2738	34.9962	34	CD13	1.13429	0.855991	0.754651	0.446243	0.797236	0.0827543
CD131	1.01738	0.70381	0.572857	0.705714	0.654286	0.60119	1.53333	0.700476	0.686667	1.09619	0.510476	0.785	35	CD131	0.59023	0.971022	1.64516	0.00365459	0.925311	0.010641
CD132	8.03619	15.2273	17.9786	8.19857	11.4781	13.2935	8.91286	14.1438	24.5324	8.19857	13.7252	16.8029	36	CD132	1.6366	0.751639	0.459267	4.82477e-11	0.122767	8.85006e-14
CD134	0.644286	0.564286	0.649762	0.66619	0.559524	0.60119	0.66619	0.57881	0.575952	0.992897	0.699524	0.66619	37	CD134	0.808921	0.963518	1.19112	0.000153708	0.925311	0.0918106
CD135	0.735238	0.571905	0.644762	0.586905	0.572857	0.585238	0.598095	0.548571	0.534286	0.583095	0.642143	0.6	38	CD135	0.932947	0.987815	1.05881	0.29058	0.925311	0.470576
CD137 (4-1BB)	0.75381	0.58	0.69619	0.91	0.559524	0.628571	1.17429	0.61381	0.51619	5.84548	0.58	0.587143	39	CD137 (4-1BB)	0.268707	0.960973	3.57629	0.0437716	0.925311	0.0827543
CD137L (4-1BB L)	1.28429	0.803333	0.992897	0.851429	0.755238	0.837143	0.973333	1.21833	0.898889	0.768095	0.686667	0.629524	40	CD137L (4-1BB L)	0.893331	1.0313	1.15444	0.347479	0.925311	0.385529
CD138	0.649762	0.571905	0.67	0.632143	0.64	0.75881	0.528571	0.652381	0.851429	0.813333	1.01286	0.951905	41	CD138	1.09655	0.890166	0.811786	0.37732	0.833695	0.0578587
CD14	7.14238	9.44619	9.07	3.87262	5.10952	4.96905	7.75857	9.07	9.44619	4.74476	6.07571	6.95095	42	CD14	1.26291	0.975859	0.772709	0	0.925311	5.35938e-10
CD140a	0.522381	0.485714	0.544048	0.528571	0.532857	0.556905	0.411905	0.444762	0.51619	0.442381	0.469286	0.501905	43	CD140a	1.01437	0.912022	0.899101	0.474336	0.189923	0.0118394
CD140b	1.01738	0.627619	0.823333	0.697381	0.684286	0.798095	0.84119	0.813333	1.27413	0.957619	0.90619	0.848333	44	CD140b	0.862777	0.8097	0.938482	0.302132	0.761093	0.604286
CD141	8.19857	1.41	1.49952	4.96905	1.27413	1.22714	8.75381	2.18357	2.02048	6.87905	1.52524	2.06714	45	CD141	0.221973	0.938167	4.22648	0	0.925311	0
CD143	5.78095	2.57667	3.04714	7.26143	4.11881	8.19857	2.89143	1.78095	2.25667	5.57762	3.06262	4.41429	46	CD143	0.536415	0.64404	1.20064	0	0.14396	0.188792
CD144	3.83762	6.17048	6.07571	1.95095	3.0781	4.18476	3.06262	4.35143	6.6481	1.29714	3.06262	5.03929	47	CD144	1.64191	0.759191	0.462384	7.29567e-06	0.599275	1.5756e-06
CD146	7.26143	10.7457	10.7457	6.17048	4.11881	5.44238	6.73095	7.93667	10.1195	6.49615	6.73095	8.03619	48	CD146	1.10777	0.859897	0.776239	0.48973	0.8874	0.223721
CD148	4.00429	1.93905	2.12476	10.1195	8.75381	11.4781	2.50762	2.06714	2.29714	4.47714	3.83762	2.89143	49	CD148	0.786298	0.883255	1.12331	0.0828189	0.925311	0.216711
CD15	0.88	2.18357	1.22714	1.0381	2.50762	1.04571	0.895397	2.89143	0.832857	2.98667	6.37619	0.977143	50	CD15	2.40663	3.41888	1.42061	0	0.00197195	0.545106
CD150 (SLAM)	0.529048	0.539048	0.435476	0.479524	0.502857	0.512381	0.528571	0.481905	0.445238	0.466667	0.510476	0.501905	51	CD150 (SLAM)	1.01521	1.0735	1.05742	0.48973	0.833695	0.400477
CD152	1.22714	0.741905	0.63881	0.586905	0.587143	0.569286	1.26397	2.29714	0.534286	0.442381	0.455714	0.455238	52	CD152	1.1595	1.85742	1.60191	0.48973	0.896796	0.400477
CD154	0.510476	0.497143	0.487143	0.835	0.66881	0.512381	0.528571	0.501905	0.980952	1.0381	0.595	0.53619	53	CD154	0.777042	0.899149	1.15714	0.156978	0.925311	0.561252
CD155 (PVR)	48.4581	8.19857	5.50143	13.2935	6.07571	6.95095	22.699	6.37619	4.96905	32.2	8.36381	8.75381	54	CD155 (PVR)	0.248728	1.10846	4.45653	9.96419e-11	0.925311	2.96218e-07
CD156c (ADAM-10)	80.831	52.5619	55.059	44.551	33.7176	60.6167	77.2595	34.9962	64.9619	77.2595	46.3214	67.6876	55	CD156c (ADAM-10)	0.598773	0.67491	1.12715	2.10594e-06	0.116264	0.574275
CD158a/h	0.582381	0.544762	0.563571	0.505238	0.52	0.649762	0.58119	1.3419	0.51619	0.733333	0.642143	0.551905	56	CD158a/h	1.2692	1.33636	1.05291	0.408371	0.925311	0.604286
CD158b (NKAT2)	3.90762	6.87905	7.26143	3.50952	4.96905	5.26333	5.10952	7.14238	8.36381	1.95095	5.20095	5.67929	57	CD158b (NKAT2)	1.67095	0.910552	0.54493	4.43869e-05	0.925311	1.53293e-06
CD158d	0.655714	0.556905	0.749583	0.586905	0.6	0.60119	0.635238	0.684286	0.698571	0.699524	0.860476	1.01738	58	CD158d	1.04822	0.880961	0.840434	0.480694	0.772233	0.12574
CD158e1 (NKB1)	0.470476	0.445	0.430476	0.448571	0.459524	0.481905	0.468095	0.436667	0.435476	0.442381	0.455714	0.468095	59	CD158e1 (NKB1)	0.982171	0.989511	1.00747	0.456302	0.925311	0.604286
CD158f	0.59619	0.551905	0.59381	0.609048	0.61381	0.628571	0.702143	0.690476	0.649048	0.768095	0.823333	0.898889	60	CD158f	1.00151	0.967226	0.965765	0.48973	0.925311	0.580034
CD16	5.38333	6.73095	7.44	4.89667	7.26143	5.26333	9.79476	28.4986	11.8952	0.699524	0.860476	1.17429	61	CD16	2.08678	1.68206	0.806053	0.0421377	0.925311	0.347645
CD161	0.534286	0.533571	0.56619	0.548571	0.547143	0.556905	0.562857	0.567619	0.605714	0.510476	0.564286	0.808333	62	CD161	1.02617	0.872091	0.84985	0.353917	0.850812	0.212673
CD162	1.52524	0.634048	0.61381	1.83405	0.731429	0.798095	1.48429	0.652381	0.776667	3.56095	0.547143	0.53619	63	CD162	0.305193	0.941367	3.0845	3.81935e-08	0.925311	2.7127e-07
CD163	0.818333	1.0381	0.717619	0.741905	1.8919	0.776667	0.798095	1.29714	0.625476	0.768095	1.62714	0.709524	64	CD163	1.87252	2.06917	1.10502	2.10594e-06	1.40743e-07	0.52371
CD164	10.1195	64.9619	19.9529	46.3214	225.05	67.6876	16.2902	50.4143	30.2738	15.2273	64.9619	20.7176	65	CD164	4.60886	2.92421	0.634475	0	5.78819e-11	0.00296095
CD165	1.54143	0.497143	0.610476	1.29071	1.22714	0.556905	1.23905	0.67	0.597143	8.61472	0.492381	0.765238	66	CD165	0.227549	1.14108	5.01467	0.0182993	0.925311	0.0184354
CD166	22.699	33.7176	41.8371	16.8029	34.9962	41.8371	10.4314	16.8029	16.8029	60.6167	87.7095	64.9619	67	CD166	1.56695	1.04707	0.668222	1.52667e-08	0.925311	0.0034716
CD167a (DDR1)	0.66881	1.0219	0.563571	0.776667	0.79119	1.01286	0.635238	0.524524	0.494762	0.563571	0.661905	0.66619	68	CD167a (DDR1)	1.13434	1.09576	0.965991	0.442657	0.925311	0.604286
CD169	6.55905	16.8029	1.10286	6.73095	14.1438	1.09619	2.57667	6.11	0.717619	2.15417	4.96905	0.455238	69	CD169	2.33206	12.4635	5.34441	0	0	0
CD170 (Siglec-5)	1.04571	2.02048	2.25667	4.67048	1.45954	10.1195	2.38119	3.0781	5.50143	2.15417	1.73476	3.78143	70	CD170 (Siglec-5)	0.808939	0.382883	0.473315	0.48973	0.164685	0.0847517
CD172a (SIRPalpha)	123.32	117.231	101.392	109.789	70.5019	87.7095	101.392	93.94	60.6167	93.94	123.32	101.392	71	CD172a (SIRPalpha)	0.945272	1.15346	1.22025	0.47537	0.925311	0.27396
CD172b (SIRPbeta)	1.04571	2.12476	1.8919	2.12476	4.60381	3.78143	1.56	3.83762	2.98667	1.2331	6.55905	5.03929	72	CD172b (SIRPbeta)	2.87164	1.25008	0.43532	4.20928e-08	0.925311	3.35497e-05
CD172g (SIRPgamma)	0.569286	0.531429	0.583095	0.566905	0.572857	0.680952	0.58119	0.604048	0.588571	0.563571	0.610476	0.694048	73	CD172g (SIRPgamma)	1.0166	0.910527	0.895662	0.489635	0.419601	0.0578587
CD178 (Fas-L)	0.564762	0.528095	0.544048	0.566905	0.559524	0.585238	0.58119	0.588571	0.749583	0.533571	0.595	1.08381	74	CD178 (Fas-L)	1.01102	0.7666	0.758242	0.48973	0.809561	0.253886
CD179a	0.798095	0.629524	0.86619	0.898889	0.835	0.863333	0.684286	0.652381	0.649048	0.631429	0.749583	0.587143	75	CD179a	0.951469	0.966542	1.01584	0.47537	0.925311	0.604286
CD179b	0.644286	0.497143	0.56619	0.548571	0.52	0.569286	0.562857	0.533571	0.480952	0.488571	0.492381	0.519048	76	CD179b	0.910354	0.95674	1.05095	0.183355	0.925311	0.531911
CD18	272.334	296.762	252.223	170.343	139.05	170.343	272.334	296.762	225.05	155.661	225.05	185.13	77	CD18	1.09987	1.14996	1.04554	0.416394	0.925311	0.604286
CD180 (RP105)	2.06714	6.37619	5.10952	2.02048	5.57762	6.60357	2.02048	3.4581	2.64667	1.09619	4.47714	1.23905	78	CD180 (RP105)	2.76072	1.27504	0.461848	3.09851e-06	0.850812	0.0764305
CD181 (CXCR1)	0.686667	0.564286	0.655714	0.548571	0.52	0.785	0.720476	0.67	0.605714	0.563571	0.629524	0.709524	79	CD181 (CXCR1)	0.946224	0.864968	0.914125	0.409113	0.733836	0.449299
CD182 (CXCR2)	0.522381	0.509524	0.513571	0.548571	0.587143	0.649762	0.442381	0.466667	0.51619	0.510476	0.52	0.519048	80	CD182 (CXCR2)	1.02941	0.947585	0.920511	0.245867	0.893418	0.126001
CD183	0.785	0.796667	0.930595	0.796667	0.863333	1.04571	0.869762	1.57952	1.81238	2.98667	2.35143	1.39071	81	CD183	1.02811	1.07946	1.04995	0.453356	0.925311	0.604286
CD184 (CXCR4)	27.2379	13.2935	18.5829	13.7252	8.03619	13.7252	28.4986	13.2935	21.6424	30.2738	8.19857	13.7252	82	CD184 (CXCR4)	0.429354	0.63275	1.47373	1.38154e-08	0.0269742	0.0387202
CD19	6.87905	4.67048	3.83762	3.78143	4.67048	5.44238	0.42119	0.425952	0.51619	0.631429	0.610476	1.73476	83	CD19	0.885964	0.899959	1.0158	0.488736	0.925311	0.531911
CD193 (CCR3)	0.532381	0.70381	0.720476	0.586905	0.631429	2.25667	0.739524	0.813333	0.776667	0.649762	0.845238	0.694048	84	CD193 (CCR3)	1.19343	0.67309	0.563996	0.00338951	0.925311	0.274971
CD195 (CCR5)	8.61472	23.5319	21.6424	6.95095	10.1195	12.6843	8.19857	15.2273	22.699	8.03619	14.5773	17.3476	85	CD195 (CCR5)	1.99545	0.85321	0.427578	1.89255e-08	0.772233	4.238e-13
CD196	0.556905	0.664762	0.741905	0.649762	0.800714	0.90619	0.787143	1.05333	2.57667	1.29714	1.45954	0.951905	86	CD196	1.20888	0.768516	0.635728	2.52675e-07	0.925311	0.355703
CD197 (CCR7)	10.7457	7.93667	9.21333	8.91286	6.60357	5.91	13.2935	9.21333	10.4314	70.5019	7.44	7.26143	87	CD197 (CCR7)	0.301521	0.950554	3.15253	0.102981	0.925311	0.181461
CD1a	0.636429	0.737143	0.632143	0.725	0.699524	0.70381	0.5	0.56119	0.534286	0.602381	0.629524	0.629524	88	CD1a	1.06639	1.05105	0.985618	0.104792	0.86864	0.594311
CD1b	0.66881	0.832857	0.800714	0.851429	1.45954	1.12667	0.5	0.588571	0.58381	0.67	1.17429	1.23905	89	CD1b	1.5074	1.08133	0.717351	0.000409756	0.925311	0.00705175
CD1c	0.512381	0.69619	0.733333	1.49952	1.48429	1.48429	0.619048	0.548571	0.501905	0.602381	0.629524	0.733333	90	CD1c	1.03873	0.972693	0.936423	0.466204	0.925311	0.524058
CD1d	0.957619	0.973333	0.91	0.992897	1.37143	0.863333	1.01738	1.01286	0.70381	0.898889	1.09952	0.898889	91	CD1d	1.15267	1.32023	1.14536	0.166647	0.0310333	0.243224
CD2	0.41381	0.634048	0.557619	0.705714	0.547143	0.429286	0.42119	0.41	0.418095	0.466667	0.469286	0.492381	92	CD2	1.02645	1.08596	1.05797	0.48973	0.925311	0.604286
CD20	0.41381	0.469286	0.664762	0.448571	0.52	0.481905	0.776667	1.53333	0.394048	0.466667	0.434286	0.430476	93	CD20	1.40423	1.50006	1.06824	0.226799	0.925311	0.604286
CD200 (OX2)	0.544048	0.528095	0.572857	0.632143	0.631429	0.680952	4.63714	2.82238	0.749583	0.67	0.749583	0.951905	94	CD200 (OX2)	0.729793	1.60102	2.1938	0.420898	0.925311	0.545106
CD200 R	0.575952	0.66881	0.963333	0.632143	0.61381	0.725	0.702143	0.588571	0.625476	0.510476	0.531905	0.53619	95	CD200 R	0.992722	0.843191	0.849373	0.48973	0.850812	0.336652
CD201 (EPCR)	0.803333	0.59381	0.482857	0.973333	0.951905	0.60119	0.649762	0.567619	0.46119	0.813333	0.500952	0.430476	96	CD201 (EPCR)	0.806938	1.32321	1.63979	0.00934331	0.0376788	4.61515e-09
CD202b (Tie2/Tek)	0.6	0.484048	0.597143	0.528571	0.532857	0.556905	0.528571	0.474762	0.46119	0.510476	0.531905	0.565238	97	CD202b (Tie2/Tek)	0.933546	0.928041	0.994104	0.284522	0.893542	0.604286
CD203c (E-NPP3)	0.547857	0.509524	0.540238	0.479524	0.484048	0.528095	0.511429	0.481905	0.46119	0.466667	0.52	0.898889	98	CD203c (E-NPP3)	0.995014	0.82172	0.825838	0.48973	0.925311	0.434048
CD205 (DEC-205)	0.680952	0.547857	0.56619	4.35143	0.818333	1.27413	2.2769	1.21833	0.91	6.95095	2.73452	3.27143	99	CD205 (DEC-205)	0.372999	0.883307	2.36812	0.00110302	0.925311	0.00635842
CD206 (MMR)	1.08381	2.41095	2.18357	2.82238	5.91	9.07	1.05333	2.50762	3.83762	1.14119	1.95095	1.87381	100	CD206 (MMR)	2.09476	0.753288	0.359606	0	0.925311	4.00338e-07
CD207 (Langerin)	2.29714	0.869762	0.496667	0.479524	0.502857	0.528095	0.481905	0.455476	0.430476	0.407857	0.42119	0.430476	101	CD207 (Langerin)	0.613481	1.1928	1.94432	0.353993	0.925311	0.410562
CD209 (DC-SIGN)	2.41095	4.47714	5.57762	2.32429	3.56095	4.00429	3.06262	4.60381	6.95095	0.855952	1.78095	3.4581	102	CD209 (DC-SIGN)	1.66665	0.721469	0.432886	1.41019e-11	0.299271	7.17377e-08
CD21	0.455238	0.469286	0.496667	1.26397	0.895397	0.481905	0.458571	0.644286	0.445238	4.93286	3.4581	0.480952	103	CD21	0.768857	2.87021	3.73308	0.478309	0.850812	0.269115
CD210 (IL-10 R)	1.56	1.65429	1.59905	1.21833	2.35143	1.65429	1.45954	1.41	1.51238	1.85571	2.22012	2.29714	104	CD210 (IL-10 R)	1.25309	1.08113	0.862766	0.115193	0.925311	0.378831
CD213a2	0.649762	0.654286	0.535238	0.566905	0.587143	0.628571	0.511429	0.533571	0.534286	0.533571	0.642143	0.66619	105	CD213a2	1.06874	1.02236	0.956596	0.166857	0.925311	0.590129
CD215 (IL-15Ralpha)	0.564762	0.69619	0.886667	0.609048	0.776667	0.725	0.58119	0.973333	1.01738	1.64071	3.56095	2.38119	106	CD215 (IL-15Ralpha)	1.76904	1.19897	0.677755	0.00115263	0.925311	0.00644894
CD218a (IL-18Ralpha)	0.59381	0.556905	0.531905	0.632143	0.572857	0.628571	2.02048	0.700476	0.800714	0.699524	0.768095	1.39071	107	CD218a (IL-18Ralpha)	0.658481	0.775181	1.17723	0.345146	0.925311	0.604286
CD22	0.66881	1.15571	1.05333	0.973333	1.27413	1.41	0.855952	1.11476	1.12667	0.649762	0.661905	0.647143	108	CD22	1.33631	0.99277	0.74292	0.00641222	0.925311	0.010641
CD220	5.57762	6.07571	6.37619	4.11881	4.3181	6.11	5.32571	5.78095	6.49615	2.15417	2.98667	4.00429	109	CD220	1.11557	0.83359	0.747231	0.0715235	0.416965	0.00281125
CD221 (IGF-1R)	2.35143	3.27143	2.50762	2.45286	6.60357	2.29714	0.930595	0.733333	1.09619	1.09619	0.642143	0.848333	110	CD221 (IGF-1R)	1.64696	1.66691	1.01212	0.480694	0.925311	0.604286
CD226 (DNAM-1)	0.575952	0.620952	0.941429	0.609048	0.61381	0.60119	0.598095	0.631429	0.851429	0.649762	0.642143	0.565238	111	CD226 (DNAM-1)	1.03102	0.847614	0.82211	0.184433	0.925311	0.335854
CD229 (Ly-9)	0.70381	0.713333	0.84119	1.15571	0.684286	0.823333	0.58119	0.492857	0.534286	1.0381	0.661905	0.565238	112	CD229 (Ly-9)	0.733694	0.923421	1.25859	0.0576978	0.925311	0.27005
CD23	0.494762	0.518571	0.474048	0.930595	0.746786	0.528095	0.450476	0.533571	0.46119	0.442381	0.455714	0.468095	113	CD23	0.972577	1.16734	1.20026	0.48973	0.925311	0.452525
CD231 (TALLA)	0.61381	0.598095	0.655714	0.676667	0.654286	0.75881	0.619048	0.719048	0.698571	0.733333	0.787143	0.575952	114	CD231 (TALLA)	1.04378	1.02585	0.982823	0.395845	0.925311	0.604286
CD235ab	1.10286	0.895397	1.01738	0.725	0.699524	0.75881	1.17429	1.57952	0.941429	0.466667	0.405714	0.388095	115	CD235ab	1.0321	1.15277	1.11691	0.48973	0.925311	0.491288
CD24	5.20095	7.26143	8.91286	16.2902	14.5773	6.49615	6.37619	8.61472	9.79476	2.41095	5.50143	6.37619	116	CD24	1.18748	1.13853	0.958781	0.123887	0.925311	0.551791
CD243	4.47714	7.14238	9.79476	5.20095	6.95095	7.75857	5.57762	6.95095	8.61472	3.72393	5.91	7.44	117	CD243	1.42017	0.802019	0.564735	2.4e-08	0.0932682	1.70651e-13
CD244 (2B4)	0.691905	0.51619	0.496667	0.609048	0.627619	0.542381	0.755238	0.513571	0.552857	0.631429	0.52	0.492381	118	CD244 (2B4)	0.810152	1.04467	1.28947	0.00232304	0.925311	0.00031957
CD245 (p220/240)	1.29714	1.20952	1.37143	5.10952	0.977143	1.04571	2.12476	1.68905	2.12476	5.84548	0.88	1.01738	119	CD245 (p220/240)	0.330788	0.855454	2.58611	0.0174329	0.925311	0.0745268
CD25	0.455238	0.490476	0.474048	0.479524	0.432381	1.46718	0.411905	0.417619	0.418095	0.442381	0.445	0.480952	120	CD25	0.998004	0.628627	0.629885	0.48973	0.925311	0.419249
CD252 (OX40L)	1.26397	1.07143	1.29071	1.01738	0.79119	0.741905	1.65429	1.26397	1.37143	5.20095	1.81238	1.28429	121	CD252 (OX40L)	0.54057	1.05346	1.94879	0.0631702	0.925311	0.187761
CD253 (Trail)	0.582381	0.67881	0.655714	0.586905	0.64	0.569286	0.720476	0.733333	0.800714	1.14119	1.04571	0.575952	122	CD253 (Trail)	1.02207	1.19072	1.165	0.408371	0.925311	0.543919
CD254	0.628571	0.729524	0.832857	0.632143	0.654286	0.628571	0.776667	0.765238	1.09619	0.583095	0.717619	0.647143	123	CD254	1.09395	0.894502	0.817682	0.151818	0.925311	0.138327
CD255 (TWEAK)	1.3419	2.45286	2.06714	1.07143	2.02048	1.52524	0.798095	1.03	1.31952	0.442381	0.492381	0.501905	124	CD255 (TWEAK)	1.64095	1.10749	0.674905	0.00131591	0.925311	0.00873254
CD257 (BAFF)	0.992897	1.19286	1.3419	1.29071	1.54143	0.957619	1.87381	2.06714	1.95095	2.15417	2.12476	1.08381	125	CD257 (BAFF)	1.09738	1.29843	1.18321	0.0364715	0.86864	0.532659
CD258 (LIGHT)	0.686667	1.22714	1.20952	0.697381	0.863333	2.02048	0.684286	1.15571	1.48429	0.733333	1.26397	0.977143	126	CD258 (LIGHT)	1.60981	0.792448	0.492261	3.22306e-06	0.893542	0.000133674
CD26	11.8952	13.7252	8.36381	9.79476	11.8952	8.75381	8.36381	10.1195	7.26143	6.11	10.1195	6.6481	127	CD26	1.26811	1.47805	1.16555	0.0023485	1.24338e-05	0.228676
CD261 (DR4)	0.61381	0.823333	0.667619	0.609048	0.739524	0.628571	0.635238	0.700476	0.729524	0.768095	0.798095	0.733333	128	CD261 (DR4)	1.16573	1.1096	0.951847	0.0070758	0.469538	0.470576
CD262 (DR5)	11.4781	1.59905	1.85571	8.75381	1.65429	1.8919	10.1195	2.06714	3.0781	10.1195	2.35143	1.73476	129	CD262 (DR5)	0.189566	0.896201	4.72765	0	0.925311	0
CD263 (DcR1)	0.569286	0.582381	0.632143	0.649762	0.61381	0.628571	0.84119	0.785	0.898889	0.699524	0.686667	0.565238	130	CD263 (DcR1)	0.966698	0.979087	1.01282	0.214629	0.925311	0.604286
CD266 (Fn14)	0.832857	1.26397	1.73476	0.873333	1.83405	2.12476	1.22714	1.53333	2.06714	0.898889	1.8919	3.04714	131	CD266 (Fn14)	1.70221	0.726921	0.427045	5.25992e-05	0.188831	2.3366e-11
CD267 (TACI)	0.517619	0.659048	0.632143	0.632143	0.64	0.680952	0.619048	0.631429	0.649048	0.533571	0.531905	0.551905	132	CD267 (TACI)	1.06949	0.979449	0.915806	0.186467	0.925311	0.126023
CD268 (BAFF-R)	0.41381	0.41381	0.513571	0.505238	0.547143	0.542381	0.5	0.466667	0.88	0.602381	0.564286	0.551905	133	CD268 (BAFF-R)	0.985395	0.800651	0.812518	0.488736	0.850812	0.348989
CD27	0.517619	0.497143	0.487143	0.479524	0.459524	0.500952	0.458571	0.466667	0.480952	0.563571	0.547143	0.629524	134	CD27	0.975828	0.938961	0.962219	0.160958	0.731496	0.467895
CD270 (HVEM)	18.5829	5.78095	6.95095	10.4314	8.61472	9.44619	17.9786	8.19857	8.03619	22.699	11.1119	11.8952	135	CD270 (HVEM)	0.483645	0.927814	1.91838	5.63621e-05	0.925311	0.000688139
CD271	4.74476	0.547857	0.52381	5.32571	0.776667	0.649762	3.39571	0.620952	0.575952	4.05286	0.768095	0.501905	136	CD271	0.154893	1.20527	7.7813	0	0.662979	0
CD273 (B7-DC)	6.07571	10.4314	10.4314	6.07571	8.91286	8.03619	6.11	8.75381	11.4781	4.35143	6.95095	8.19857	137	CD273 (B7-DC)	1.54996	0.918854	0.592824	0	0.925311	5.54556e-09
CD274 (B7-H1)	16.2902	38.9505	13.7252	11.8952	46.3214	10.7457	17.3476	32.2	14.5773	17.9786	34.9962	13.2935	138	CD274 (B7-H1)	2.40063	2.91293	1.2134	1.15154e-13	0	0.259357
CD275 (B7-H2)	0.88	1.81238	2.57667	1.6131	2.29714	2.61167	1.09619	1.81238	2.48024	3.72393	5.78095	0.733333	139	CD275 (B7-H2)	1.60023	1.39288	0.870423	1.42883e-09	0.925311	0.604286
CD276	170.343	185.13	185.13	340.83	272.334	296.762	252.223	272.334	296.762	252.223	370.066	370.066	140	CD276	1.08295	0.957469	0.88413	0.416394	0.925311	0.380719
CD277	6.37619	2.89143	4.28476	4.74476	3.39571	3.66643	8.61472	6.17048	6.37619	6.6481	5.57762	4.89667	141	CD277	0.683573	0.93816	1.37244	0.000239292	0.925311	0.010027
CD278 (ICOS)	0.510476	0.504524	0.480952	0.505238	0.502857	0.512381	0.562857	0.548571	0.625476	0.510476	0.481905	0.455238	142	CD278 (ICOS)	0.975496	0.982551	1.00723	0.0728624	0.925311	0.604286
CD279 (PD-1)	0.430476	0.717619	0.430476	0.479524	0.951905	0.512381	0.468095	0.567619	0.564286	0.533571	0.717619	0.468095	143	CD279 (PD-1)	1.54565	1.4959	0.967816	0.000176767	0.00919663	0.604286
CD28	0.522381	0.490476	0.586905	0.479524	0.484048	0.528095	0.442381	0.444762	0.445238	0.533571	0.547143	0.694048	144	CD28	0.994222	0.872307	0.877376	0.48973	0.235399	0.0745268
CD282 (TLR2)	6.17048	6.6481	8.61472	5.78095	6.87905	7.14238	6.6481	8.03619	8.91286	4.67048	5.10952	5.32571	145	CD282 (TLR2)	1.14623	0.889223	0.775779	3.6798e-05	0.299271	4.38893e-06
CD284 (TLR4)	3.4581	5.10952	11.4781	15.2273	13.2935	6.27333	5.50143	6.87905	8.75381	3.4269	6.11	5.91	146	CD284 (TLR4)	1.13683	0.968437	0.851876	0.13683	0.925311	0.477177
CD286 (TLR6)	0.66881	0.762381	1.19286	0.951905	0.930595	2.61167	0.66619	0.752381	1.15571	0.898889	0.90619	2.54214	147	CD286 (TLR6)	1.05203	0.446731	0.424638	0.198702	5.64406e-05	1.53358e-06
CD29	340.83	340.83	272.334	272.334	155.661	123.32	340.83	225.05	252.223	170.343	170.343	225.05	148	CD29	0.793254	1.02172	1.28801	0.167201	0.925311	0.323382
CD290	0.510476	0.522381	0.550952	0.548571	0.559524	0.528095	0.528571	0.533571	0.575952	0.563571	0.564286	0.565238	149	CD290	1.01328	0.981769	0.968901	0.0178976	0.925311	0.400477
CD294	0.973333	0.607619	0.59	1.46718	0.992897	0.585238	0.823333	0.620952	0.625476	0.813333	0.823333	0.694048	150	CD294	0.746791	1.22048	1.6343	0.0114709	0.925311	0.00873254
CD298	692.142	370.066	692.142	692.142	370.066	692.142	692.142	340.83	450.48	525.512	272.334	272.334	151	CD298	0.52011	0.642256	1.23484	0	0.216049	0.212673
CD3	1.65429	3.56095	4.67048	1.8919	3.04714	2.50762	2.98667	4.28476	4.63714	0.855952	1.41	2.45286	152	CD3	1.66507	0.862263	0.517855	5e-09	0.925311	0.000674333
CD30	0.729524	0.796667	0.860476	0.741905	0.694048	0.70381	0.468095	0.55619	0.473333	0.563571	0.629524	0.694048	153	CD30	1.06925	0.979779	0.916325	0.232859	0.925311	0.340915
CD300e (IREM-2)	0.587143	0.941429	0.75881	0.586905	0.755238	0.60119	0.5	0.501905	0.588571	0.442381	0.481905	0.629524	154	CD300e (IREM-2)	1.26651	1.03971	0.820927	0.0771901	0.925311	0.207085
CD300F	0.556905	0.869762	0.787143	0.528571	0.532857	0.585238	0.649762	1.19286	1.22714	13.2935	50.4143	41.8371	155	CD300F	3.52722	1.19293	0.338207	0.0137354	0.925311	0.0354542
CD301	6.73095	14.1438	14.5773	6.55905	9.21333	8.91286	7.14238	11.4781	20.3352	4.60381	7.75857	7.93667	156	CD301	1.70129	0.822877	0.483678	1.59468e-08	0.925311	3.40453e-05
CD303	1.78095	3.83762	4.60381	1.68905	2.82238	2.41095	2.45286	3.78143	5.20095	0.699524	1.01286	1.29714	157	CD303	1.72963	0.847658	0.49008	2.22112e-08	0.896796	6.80777e-08
CD304	1.46718	3.04714	2.98667	4.28476	2.45286	2.35143	1.93905	2.35143	3.78143	0.957619	1.28429	1.51238	158	CD304	1.05632	0.859274	0.813458	0.453356	0.925311	0.386544
CD307	1.49952	2.82238	3.56095	1.54143	2.25667	2.06714	2.18357	2.98667	4.35143	0.699524	1.2331	2.18357	159	CD307	1.56967	0.76451	0.487051	2.33539e-09	0.731496	9.25077e-05
CD307d (FcRL4)	0.501429	0.604048	0.75881	0.548571	0.572857	0.542381	0.58119	0.604048	0.698571	0.733333	0.823333	0.765238	160	CD307d (FcRL4)	1.1014	0.941875	0.855162	0.0167056	0.925311	0.187761
CD31	1.68905	0.902381	0.749583	4.11881	1.3419	1.20952	1.49952	0.902381	0.625476	2.35143	1.52524	1.65429	161	CD31	0.483694	1.10216	2.27863	2.81482e-05	0.925311	4.57185e-07
CD314 (NKG2D)	0.480952	0.598095	0.627619	0.505238	0.532857	0.528095	0.547143	0.548571	0.625476	6.73095	7.26143	0.609048	162	CD314 (NKG2D)	1.08188	3.74061	3.45752	0.1034	0.925311	0.540799
CD317	12.6843	14.5773	3.90762	21.6424	44.551	14.1438	14.5773	14.5773	4.05286	11.8952	17.3476	3.39571	163	CD317	1.4976	3.57071	2.38428	0.113923	0	1.58914e-09
CD318 (CDCP1)	6.6481	0.768095	0.55381	4.47714	1.41	0.680952	8.03619	0.86619	0.686667	2.98667	0.699524	0.519048	164	CD318 (CDCP1)	0.169035	1.53405	9.07532	0	0.525679	0
CD319 (CRACC)	5.10952	11.8952	12.6843	7.75857	16.8029	20.7176	6.55905	11.8952	13.2935	8.91286	23.5319	24.5324	165	CD319 (CRACC)	2.26271	0.900284	0.397878	0	0.761093	0
CD32	27.2379	28.4986	23.5319	84.1767	52.5619	25.9771	30.2738	33.7176	33.7176	17.3476	15.2273	22.699	166	CD32	0.817459	1.22733	1.50139	0.397471	0.925311	0.534951
CD324 (E-Cadherin)	0.957619	0.511905	0.704762	0.505238	0.459524	0.542381	0.481905	0.548571	0.588571	0.488571	0.58	0.501905	167	CD324 (E-Cadherin)	0.863014	0.89835	1.04095	0.432359	0.925311	0.604286
CD325	0.529048	0.69619	0.779762	0.566905	0.818333	0.88	0.528571	0.533571	0.605714	0.533571	0.610476	0.629524	168	CD325	1.23191	0.918332	0.745456	0.0082829	0.893542	0.00013485
CD326 (Ep-CAM)	2.18357	0.511905	0.487143	1.43095	0.52	0.500952	1.45954	0.513571	0.661905	0.602381	0.469286	0.430476	169	CD326 (Ep-CAM)	0.354934	0.968414	2.72844	2.97443e-05	0.925311	8.51376e-05
CD328 (Siglec-7)	67.6876	50.4143	48.4581	60.6167	32.2	52.5619	64.9619	44.551	48.4581	52.5619	41.8371	50.4143	170	CD328 (Siglec-7)	0.687482	0.845467	1.2298	3.36537e-06	0.513476	0.0918106
CD33	8.36381	2.29714	3.0781	8.61472	6.49615	4.35143	2.2769	1.23905	1.51238	1.78095	0.936012	1.11476	171	CD33	0.521399	1.09065	2.09179	0.000172233	0.925311	0.00136436
CD334 (FGFR4)	0.474762	0.459524	0.455714	0.42119	0.432381	0.457143	0.528571	0.492857	0.552857	0.466667	0.455714	0.53619	172	CD334 (FGFR4)	0.973184	0.919363	0.944696	0.288524	0.364743	0.289398
CD335 (NKp46)	0.539048	0.860476	0.851429	0.548571	0.6	0.60119	0.619048	0.752381	0.851429	0.583095	0.610476	0.694048	173	CD335 (NKp46)	1.23302	0.941709	0.763739	0.0233808	0.925311	0.00352667
CD336 (NKp44)	0.464286	0.45119	0.510952	0.586905	0.502857	0.481905	0.562857	0.492857	0.575952	0.583095	0.52	1.56	174	CD336 (NKp44)	0.89521	0.628643	0.70223	0.000338554	0.893418	0.508895
CD337 (NKp30)	0.41381	0.604048	0.455714	0.448571	0.484048	0.457143	0.481905	0.492857	0.534286	0.510476	0.595	0.480952	175	CD337 (NKp30)	1.17317	1.12855	0.961966	0.0533773	0.731939	0.590129
CD338 (ABCG2)	3.66643	3.39571	6.49615	0.776667	1.01286	1.96286	3.56095	3.90762	5.32571	3.87262	5.32571	7.14238	176	CD338 (ABCG2)	1.14863	0.651877	0.567526	0.160958	0.000402961	1.66696e-07
CD34	0.474762	0.634048	0.57881	0.479524	0.502857	0.500952	0.481905	0.713333	0.636429	0.583095	0.768095	0.752381	177	CD34	1.29666	1.06067	0.817998	3.00702e-05	0.925311	0.00251486
CD340 (erbB2)	0.467381	0.655714	0.619048	0.479524	0.502857	0.512381	0.547143	0.588571	0.649048	0.488571	0.510476	0.519048	178	CD340 (erbB2)	1.13871	0.981777	0.862187	0.0524977	0.925311	0.0354542
CD344 (Frizzled-4)	0.91	1.23905	1.48429	1.09952	1.10286	1.12667	1.09619	1.37143	1.68905	1.20119	1.3419	1.54143	179	CD344 (Frizzled-4)	1.17375	0.865411	0.737303	0.0771901	0.665913	0.000674333
CD35	0.895397	0.91	1.62714	3.66643	2.18357	1.73476	0.823333	0.837143	1.64071	0.957619	1.07143	6.14024	180	CD35	0.788636	0.44891	0.569224	0.453356	0.77418	0.340915
CD351	0.501429	0.571905	0.632143	0.528571	0.547143	0.542381	0.649762	0.631429	0.588571	0.855952	1.2331	1.51238	181	CD351	1.17662	0.910882	0.774151	0.248527	0.925311	0.247665
CD352 (NTB-A)	1.08381	1.05333	1.07143	2.22012	1.59905	2.82238	0.755238	0.930595	0.980952	0.957619	1.65429	1.96286	182	CD352 (NTB-A)	1.04395	0.765948	0.733704	0.458432	0.896796	0.176352
CD354 (TREM-1)	0.980952	0.543333	0.550952	0.649762	0.61381	0.542381	0.823333	0.631429	0.649048	0.533571	0.595	0.66619	183	CD354 (TREM-1)	0.797816	0.98962	1.24041	0.169708	0.925311	0.27005
CD355 (CRTAM)	2.64667	5.38333	5.91	2.32429	3.4581	3.4581	3.27143	4.89667	6.55905	1.46718	3.66643	5.38333	184	CD355 (CRTAM)	1.79251	0.816712	0.455624	9.75256e-06	0.896796	5.83233e-07
CD357 (GITR)	1.12667	1.73476	2.89143	0.898889	1.14119	1.55071	1.37143	1.96286	2.82238	1.0381	1.45954	0.733333	185	CD357 (GITR)	1.42012	0.787505	0.554533	0	0.925311	0.228676
CD36	117.231	60.6167	93.94	525.512	296.762	101.392	139.05	185.13	185.13	296.762	450.48	450.48	186	CD36	0.920666	1.19502	1.29799	0.480694	0.925311	0.557985
CD360 (IL-21R)	0.632857	0.66881	0.795238	0.566905	0.631429	0.680952	0.66619	0.765238	0.800714	0.533571	0.686667	0.551905	187	CD360 (IL-21R)	1.14695	0.972898	0.848245	0.00608981	0.925311	0.0576083
CD38	2.06714	4.05286	0.704762	6.6481	19.9529	0.980952	2.02048	5.57762	0.86619	14.1438	24.5324	0.629524	188	CD38	2.17511	17.0099	7.82024	1.26337e-09	5.85691e-06	0.00181416
CD39	44.551	48.4581	52.5619	41.8371	55.059	70.5019	48.4581	46.3214	52.5619	46.3214	70.5019	77.2595	189	CD39	1.21622	0.871306	0.716403	0.101706	0.850812	0.00324059
CD4	0.547857	0.620952	0.604048	0.796667	1.06238	0.930595	0.528571	0.567619	0.534286	0.533571	0.58	0.587143	190	CD4	1.1763	1.06584	0.9061	0.000930363	0.893418	0.0745268
CD40	1.41	1.56	1.26397	0.755238	1.0381	1.55071	1.65429	1.8919	2.18357	1.52524	2.22012	2.64667	191	CD40	1.25546	0.877723	0.699126	0.00225402	0.925311	0.0778283
CD41	0.460476	0.463095	0.550952	0.448571	0.459524	3.83762	0.431429	0.417619	0.480952	0.488571	0.434286	0.455238	192	CD41	0.97019	0.333259	0.343498	0.371752	0.897435	0.400477
CD42b	0.487143	0.644762	2.35143	0.479524	0.502857	0.528095	0.434286	0.524524	0.534286	0.442381	0.547143	0.53619	193	CD42b	1.20395	0.561844	0.466667	0.000691088	0.925311	0.27005
CD43	15.2273	6.95095	11.8952	64.9619	16.2902	17.3476	13.7252	12.6843	12.6843	23.5319	18.5829	23.5319	194	CD43	0.464112	0.832708	1.7942	0.0418361	0.925311	0.27005
CD44	139.05	55.059	67.6876	370.066	252.223	225.05	123.32	64.9619	101.392	370.066	252.223	296.762	195	CD44	0.622909	0.903855	1.45102	1.23032e-05	0.86864	0.00584267
CD45	84.1767	123.32	70.5019	72.71	77.2595	64.9619	67.6876	87.7095	117.231	48.4581	80.831	84.1767	196	CD45	1.35193	1.09573	0.810494	0.00625244	0.925311	0.400477
CD45RA	0.430476	0.45119	0.430476	0.586905	0.572857	0.556905	0.42119	0.432381	2.48024	0.466667	0.455714	0.629524	197	CD45RA	1.00362	0.466702	0.465016	0.48973	0.893542	0.360901
CD45RB	2.25667	1.37143	1.93905	6.11	4.89667	4.47714	3.83762	2.57667	3.4581	1.73476	2.35143	5.20095	198	CD45RB	0.803225	0.742687	0.924632	0.32055	0.90929	0.599711
CD45RO	21.6424	32.2	34.9962	19.9529	23.5319	23.5319	23.5319	38.9505	44.551	9.79476	22.699	33.7176	199	CD45RO	1.56672	0.858072	0.547688	0.00179363	0.925311	0.00202308
CD46	9.44619	2.98667	4.00429	11.4781	7.14238	8.36381	5.20095	3.27143	3.56095	8.36381	6.6481	6.87905	200	CD46	0.581303	0.879011	1.51214	0.00033265	0.925311	0.0145764
CD47	155.661	87.7095	72.71	155.661	170.343	93.94	155.661	109.789	67.6876	123.32	117.231	80.831	201	CD47	0.821735	1.53909	1.87298	0.115118	0.015573	5.82108e-07
CD48	16.8029	8.61472	5.20095	9.07	8.36381	3.0781	21.6424	10.4314	5.57762	9.44619	9.44619	12.6843	202	CD48	0.647037	1.38865	2.14617	0.148893	0.850812	0.0352147
CD49a	1.73476	0.776667	0.69619	1.23905	0.64	0.649762	1.65429	0.700476	0.705714	1.41	0.661905	0.808333	203	CD49a	0.460252	0.971695	2.11122	0	0.925311	0
CD49c	296.762	225.05	225.05	296.762	185.13	525.512	170.343	117.231	155.661	109.789	101.392	139.05	204	CD49c	0.719738	0.601569	0.835816	0.00125597	0.469538	0.593915
CD49d	4.89667	2.35143	2.41095	5.50143	2.57667	3.39571	6.87905	4.18476	2.35143	7.14238	5.38333	3.61369	205	CD49d	0.593631	1.23144	2.07441	1.43247e-06	0.925311	7.09162e-05
CD49e	64.9619	44.551	44.551	32.2	21.6424	28.4986	80.831	48.4581	41.8371	80.831	67.6876	52.5619	206	CD49e	0.704491	1.08893	1.54569	4.23542e-07	0.925311	0.00324059
CD49f	38.9505	16.2902	32.2	12.6843	5.78095	10.4314	34.9962	17.3476	28.4986	16.8029	7.93667	18.5829	207	CD49f	0.457833	0.527855	1.15294	0	0	0.253839
CD5	0.487143	0.497143	0.535238	0.505238	0.502857	0.512381	0.481905	0.501905	0.489524	0.510476	0.531905	0.587143	208	CD5	1.02471	0.957409	0.93432	0.0619452	0.850812	0.0806147
CD50 (ICAM-3)	24.5324	12.6843	15.2273	20.7176	18.5829	16.8029	32.2	22.699	34.9962	13.7252	12.6843	15.2273	209	CD50 (ICAM-3)	0.731015	0.810303	1.10846	0.0504976	0.893418	0.489847
CD51	13.7252	18.5829	24.5324	14.1438	12.6843	21.6424	18.5829	17.9786	23.5319	9.21333	9.79476	17.9786	210	CD51	1.06063	0.673323	0.63483	0.453356	0.000522251	5.36722e-06
CD51/61	3.0781	1.8919	1.78095	3.04714	2.12476	2.45286	7.26143	4.67048	6.07571	1.52524	1.17429	1.45954	211	CD51/61	0.661312	0.837911	1.26704	7.28972e-14	0.819758	0.0306771
CD52	87.7095	72.71	80.831	24.5324	22.699	46.3214	84.1767	72.71	93.94	64.9619	48.4581	87.7095	212	CD52	0.82859	0.701347	0.846434	0.000291478	0.105716	0.249968
CD53	77.2595	41.8371	64.9619	87.7095	80.831	80.831	117.231	70.5019	123.32	10.4314	8.03619	10.1195	213	CD53	0.687575	0.720569	1.04799	0.00156369	0.0839053	0.591633
CD54	34.9962	4.89667	6.55905	55.059	17.9786	19.9529	33.7176	10.7457	7.75857	84.1767	25.9771	25.9771	214	CD54	0.286599	0.989219	3.45158	3.09937e-15	0.925311	4.23593e-14
CD55	30.2738	3.66643	3.66643	14.5773	7.44	6.87905	24.5324	5.20095	3.66643	21.6424	8.68427	9.07	215	CD55	0.274555	1.07344	3.90973	2.47725e-05	0.925311	3.23588e-06
CD56 (NCAM)	0.551429	0.539048	0.528571	0.548571	0.532857	16.2902	0.458571	0.492857	0.480952	1.46718	2.06714	1.48429	216	CD56 (NCAM)	1.20033	0.193351	0.161082	0.345146	0.925311	0.467895
CD57	0.430476	0.405714	0.41	0.505238	0.459524	0.457143	0.42119	0.417619	0.394048	0.649762	0.42119	0.455238	217	CD57	0.849193	0.992787	1.16909	0.0853204	0.925311	0.15447
CD58	70.5019	70.5019	77.2595	101.392	117.231	185.13	70.5019	84.1767	77.2595	101.392	109.789	109.789	218	CD58	1.11027	0.849278	0.764928	0.0279606	0.925311	0.212673
CD59	252.223	205.036	525.512	185.13	101.392	155.661	370.066	252.223	370.066	272.334	155.661	205.036	219	CD59	0.661551	0.568595	0.859488	9.52017e-06	0.146839	0.604286
CD6	0.551429	0.586667	0.464286	0.649762	0.547143	0.569286	0.450476	0.455476	0.473333	0.488571	0.469286	0.53619	220	CD6	0.961842	1.00757	1.04755	0.442657	0.925311	0.593915
CD61	2.50762	1.54143	1.96286	0.818333	0.851429	1.04571	5.91	3.04714	4.18476	2.50762	1.68905	1.3419	221	CD61	0.60706	0.835249	1.37589	0.0300207	0.925311	0.289398
CD62E	0.655714	0.787143	0.623333	0.609048	0.717619	0.569286	0.442381	0.455476	0.46119	0.510476	0.717619	0.519048	222	CD62E	1.20754	1.23241	1.0206	0.00668727	0.0276506	0.604286
CD62L	0.855952	1.49952	1.46718	0.851429	0.951905	1.27413	0.562857	0.992897	1.20119	0.407857	0.42119	0.430476	223	CD62L	1.44338	0.883955	0.612419	0.0332527	0.925311	0.00349311
CD62P (P-Selectin)	0.785	1.46718	1.68905	0.725	0.835	1.12667	0.702143	1.28429	1.59905	0.488571	0.547143	0.629524	224	CD62P (P-Selectin)	1.53056	0.819464	0.535401	0.00459876	0.731496	7.08141e-06
CD63	370.066	525.512	340.83	205.036	450.48	205.036	296.762	450.48	272.334	185.13	340.83	117.231	225	CD63	1.67201	1.88929	1.12996	4.54572e-06	5.43174e-07	0.372643
CD64	32.2	84.1767	87.7095	17.9786	48.4581	48.4581	38.9505	67.6876	84.1767	19.9529	44.551	48.4581	226	CD64	2.24486	0.910979	0.405807	0	0.925311	0
CD66a/c/e	2.57667	1.78095	2.64667	0.705714	1.09619	1.78095	1.73476	1.46718	1.56	0.699524	0.749583	0.733333	227	CD66a/c/e	0.891063	0.757915	0.850574	0.48973	0.925311	0.410562
CD66b	0.539048	0.720476	0.684286	0.448571	0.484048	0.481905	0.442381	0.444762	0.430476	0.442381	0.500952	0.480952	228	CD66b	1.1484	1.03495	0.901215	0.0269664	0.925311	0.176929
CD69	0.717619	0.782857	0.525238	0.835	1.96286	0.500952	0.481905	0.785	0.41	0.813333	0.980952	0.455238	229	CD69	1.58423	2.38532	1.50566	0.0255046	0.000256854	0.0937158
CD7	1.48429	3.0781	3.27143	1.05333	1.65429	1.93905	1.87381	2.64667	4.00429	0.67	0.951905	2.18357	230	CD7	1.63949	0.730892	0.445805	6.75415e-07	0.252187	3.48349e-07
CD70	1.19286	0.951905	0.779762	1.65429	1.51238	11.8952	0.649762	0.56119	0.552857	0.67	0.610476	0.785	231	CD70	0.872579	0.259473	0.297363	5.12598e-05	0.925311	0.545106
CD71	41.8371	170.343	139.05	123.32	64.9619	139.05	50.4143	170.343	109.789	50.4143	77.2595	46.3214	232	CD71	1.81554	1.11216	0.612575	0.16811	0.925311	0.340915
CD73	1.8919	1.09619	1.4519	2.06714	1.65429	1.4519	3.90762	1.73476	1.8919	1.64071	1.3419	1.81238	233	CD73	0.612907	0.881819	1.43875	0.00297221	0.925311	0.131235
CD74	0.607619	0.752381	0.67881	0.66619	0.739524	0.725	0.5	0.652381	0.605714	0.813333	0.895397	3.83762	234	CD74	1.17492	0.519858	0.442463	0.000173323	0.925311	0.345951
CD79b	0.620952	0.649048	0.604048	0.684286	0.654286	0.741905	0.458571	0.57881	0.564286	0.583095	0.735238	0.647143	235	CD79b	1.11525	1.02346	0.917699	0.102099	0.925311	0.280993
CD80	1.20952	1.10286	0.963333	0.776667	0.886667	0.823333	0.547143	0.980952	0.67	0.898889	1.3419	0.733333	236	CD80	1.25644	1.35184	1.07593	0.0959794	0.297384	0.604286
CD81	225.05	139.05	123.32	93.94	67.6876	77.2595	185.13	155.661	70.5019	205.036	185.13	123.32	237	CD81	0.772084	1.38825	1.79806	0.00437042	0.761093	0.00890779
CD82	185.13	252.223	296.762	139.05	205.036	340.83	205.036	205.036	205.036	225.05	296.762	340.83	238	CD82	1.27151	0.810386	0.637341	0.0145946	0.891184	0.0133205
CD83	4.96905	6.11	5.32571	5.57762	9.44619	9.21333	0.776667	5.32571	4.28476	4.28476	16.2902	11.4781	239	CD83	2.38159	1.22672	0.515086	0.00434733	0.925311	0.0354542
CD84	19.9529	93.94	170.343	34.9962	87.7095	272.334	20.7176	77.2595	139.05	34.9962	93.94	170.343	240	CD84	3.1885	0.46917	0.147144	0	5.85691e-06	0
CD85a (ILT5)	5.91	4.28476	4.74476	28.4986	28.4986	34.9962	25.9771	24.5324	18.5829	72.71	52.5619	72.71	241	CD85a (ILT5)	0.825553	0.838544	1.01574	0.0929552	0.925311	0.561252
CD85d (ILT4)	6.11	4.35143	4.18476	25.9771	24.5324	30.2738	0.973333	1.03	0.941429	0.898889	1.17429	1.59905	242	CD85d (ILT4)	0.91545	0.84024	0.917844	0.48973	0.925311	0.599711
CD85g (ILT7)	10.4314	4.74476	3.4581	9.44619	9.07	7.93667	0.431429	0.432381	0.501905	0.442381	0.469286	8.36381	243	CD85g (ILT7)	0.709177	0.726361	1.02423	0.374762	0.925311	0.590129
CD85h (ILT1)	8.91286	8.36381	4.96905	6.49615	6.17048	4.89667	6.07571	4.96905	2.89143	8.75381	17.9786	19.9529	244	CD85h (ILT1)	1.23954	1.14589	0.924443	0.488736	0.925311	0.545106
CD85j (ILT2)	17.9786	17.9786	17.3476	18.5829	38.9505	32.2	19.9529	25.9771	4.47714	33.7176	38.9505	32.2	245	CD85j (ILT2)	1.35048	1.41324	1.04647	0.146097	0.893418	0.580034
CD85k (ILT3)	23.5319	20.7176	16.8029	17.3476	30.2738	24.5324	6.17048	3.66643	1.95095	10.7457	11.8952	8.91286	246	CD85k (ILT3)	1.15152	1.27499	1.10722	0.48973	0.850812	0.325939
CD86	60.6167	46.3214	46.3214	117.231	123.32	109.789	52.5619	52.5619	46.3214	67.6876	72.71	44.551	247	CD86	0.98932	1.19407	1.20696	0.482349	0.529653	0.0745268
CD87	0.941429	0.752381	1.01738	1.15571	0.845238	0.980952	0.702143	0.67	1.41	9.07	16.8029	1.01738	248	CD87	1.60671	4.30902	2.68189	0.48973	0.925311	0.590129
CD88	101.392	101.392	155.661	80.831	109.789	252.223	109.789	123.32	170.343	139.05	139.05	155.661	249	CD88	1.09857	0.645262	0.587366	0.22545	0.0932682	0.00189034
CD89	9.79476	2.50762	3.39571	2.22012	1.20119	1.62714	12.6843	4.05286	5.10952	7.26143	3.33357	6.73095	250	CD89	0.347154	0.65795	1.89527	4.72755e-08	0.44104	0.00824554
CD8a	1.93905	2.25667	1.65429	1.48429	2.06714	1.59905	0.402857	0.4	0.41	0.407857	0.405714	0.430476	251	CD8a	1.21149	1.253	1.03426	0.215156	0.833695	0.604286
CD9	450.48	272.334	205.036	450.48	340.83	370.066	450.48	370.066	340.83	340.83	205.036	252.223	252	CD9	0.702173	1.01722	1.44867	2.16067e-05	0.925311	0.00635842
CD90 (Thy1)	0.768095	0.634048	0.45119	0.973333	0.66881	0.542381	0.739524	0.67	0.46119	0.510476	0.481905	0.468095	253	CD90 (Thy1)	0.820599	1.27662	1.55572	0.0197073	0.299271	0.000308619
CD93	0.628571	0.551905	0.63881	0.66619	0.64	0.649762	0.458571	0.481905	0.67	0.510476	0.500952	0.480952	254	CD93	0.960665	0.89147	0.927972	0.384177	0.925311	0.531911
CD94	2.06714	4.00429	0.733333	0.528571	0.587143	0.569286	0.547143	0.548571	0.534286	0.442381	0.481905	0.501905	255	CD94	1.56807	2.40375	1.53293	0.218888	0.925311	0.590129
CD95	50.4143	25.9771	33.7176	23.5319	20.7176	33.7176	46.3214	30.2738	38.9505	41.8371	19.9529	21.6424	256	CD95	0.597894	0.757032	1.26617	0.00130058	0.772478	0.36814
CD96	0.564762	0.564286	0.557619	0.566905	0.587143	0.628571	0.684286	0.652381	0.636429	0.602381	0.735238	0.765238	257	CD96	1.04992	0.981139	0.934493	0.403962	0.925311	0.395325
CD97	13.2935	8.91286	3.78143	67.6876	15.2273	18.5829	14.1438	6.55905	6.11	38.9505	10.4314	14.1438	258	CD97	0.306773	0.965099	3.14597	3.6798e-05	0.925311	5.36722e-06
CD99	109.789	155.661	117.231	77.2595	84.1767	84.1767	87.7095	101.392	87.7095	87.7095	84.1767	93.94	259	CD99	1.17364	1.11056	0.946248	0.11007	0.925311	0.543919
CLEC12A	2.45286	3.4581	4.47714	3.39571	2.64667	3.56095	3.78143	3.56095	4.74476	3.87262	2.45286	4.60381	260	CLEC12A	0.897498	0.697004	0.776608	0.395845	0.10245	0.163948
CLEC9A	4.05286	5.20095	6.17048	2.98667	3.27143	2.98667	4.63714	5.38333	5.38333	3.17476	4.00429	4.05286	261	CLEC9A	1.20258	0.960559	0.79875	7.41533e-06	0.925311	0.0225538
CX3CR1	3.56095	6.55905	8.19857	3.87262	5.38333	6.27333	4.74476	6.49615	7.14238	1.20119	2.73452	4.28476	262	CX3CR1	1.5825	0.817523	0.516603	5.63621e-05	0.850812	1.13444e-05
CXCR7	0.636429	0.650476	0.768095	0.609048	0.684286	0.649762	0.973333	0.891032	1.01738	0.67	0.823333	0.694048	263	CXCR7	1.0555	0.974384	0.923153	0.367353	0.925311	0.36106
delta-Opioid Receptor	0.494762	0.64	0.597143	0.548571	0.66881	0.585238	0.562857	0.57881	0.649048	0.533571	0.510476	0.455238	264	delta-Opioid Receptor	1.12073	1.04873	0.935756	0.187974	0.925311	0.531911
DLL1	0.762381	0.438333	0.445238	0.697381	0.459524	0.725	0.684286	0.432381	0.494762	1.68905	0.434286	0.402857	265	DLL1	0.460339	0.85331	1.85366	0.00286333	0.925311	0.0308013
DLL4	0.44	0.4	0.435476	0.479524	0.459524	0.481905	0.450476	0.425952	0.501905	0.442381	0.445	0.411905	266	DLL4	0.954808	0.945001	0.989728	0.0663112	0.896796	0.604286
DR3 (TRAMP)	0.697381	0.963333	1.0381	0.632143	0.654286	0.680952	0.739524	0.957619	1.4519	0.992897	0.88	0.898889	267	DR3 (TRAMP)	1.12845	0.848986	0.75235	0.345146	0.925311	0.155243
EGFR	0.494762	0.533571	1.15571	0.528571	0.502857	0.569286	0.635238	0.63881	0.737143	0.563571	0.564286	0.519048	268	EGFR	1.00782	0.751218	0.745388	0.48973	0.893542	0.344762
erbB3/ HER-3	0.795238	1.85571	2.82238	1.15571	1.73476	1.49952	1.53333	2.25667	3.04714	0.602381	0.787143	0.848333	269	erbB3/ HER-3	1.6234	0.807348	0.49732	0.00119928	0.925311	0.00295473
Fc epsilon RI alpha	0.467381	0.559524	0.531905	0.479524	0.502857	0.500952	0.5	0.513571	0.564286	0.533571	0.52	0.565238	270	Fc epsilon RI alpha	1.05831	0.96928	0.915878	0.175791	0.925311	0.0509566
FcRL6	0.564762	0.684286	1.12667	1.3419	0.66881	0.785	0.930595	0.796667	0.686667	4.93286	1.01286	2.18357	271	FcRL6	0.407023	0.661372	1.6249	0.146097	0.925311	0.545713
Galectin-9	0.70381	0.886667	0.800714	4.00429	2.93905	1.85571	1.17429	1.48429	1.20119	3.4269	4.74476	1.62714	272	Galectin-9	1.08008	1.83322	1.6973	0.408371	0.529653	0.323382
GARP (LRRC32)	0.448571	0.445	0.44	0.528571	0.484048	0.481905	0.468095	0.455476	0.501905	0.533571	0.510476	0.492381	273	GARP (LRRC32)	0.957646	0.988941	1.03268	0.0339859	0.925311	0.508895
HLA-A,B,C	46.3214	109.789	60.6167	52.5619	93.94	72.71	60.6167	139.05	80.831	16.2902	32.2	55.059	274	HLA-A,B,C	2.1331	1.39285	0.652969	0	0.925311	0.112176
HLA-A2	205.036	450.48	450.48	225.05	692.142	450.48	225.05	525.512	525.512	692.142	692.142	692.142	275	HLA-A2	1.75188	1.11407	0.635925	0.00131591	0.925311	0.012395
HLA-DQ	2.82238	5.50143	4.89667	0.448571	0.432381	0.429286	0.58119	0.776667	0.755238	4.00429	4.00429	3.61369	276	HLA-DQ	1.36382	1.1052	0.810369	0.146097	0.925311	0.378831
HLA-DR	52.5619	80.831	50.4143	22.699	50.4143	38.9505	41.8371	80.831	55.059	55.059	60.6167	60.6167	277	HLA-DR	1.58398	1.32995	0.839625	0.000628684	0.416965	0.247065
HLA-E	5.32571	4.18476	4.05286	7.14238	10.7457	6.73095	4.28476	4.00429	3.27143	6.55905	8.91286	6.14024	278	HLA-E	1.19457	1.3789	1.15431	0.395845	0.252187	0.301491
HLA-G	7.75857	19.9529	20.7176	7.44	9.79476	8.61472	9.21333	20.7176	20.3352	2.73452	6.17048	10.4314	279	HLA-G	2.0863	0.942374	0.451695	8.24907e-06	0.925311	0.000674333
IFN-gamma R beta chain	0.697381	0.586667	0.572857	0.548571	0.587143	0.628571	0.684286	0.700476	0.941429	0.813333	0.823333	0.609048	280	IFN-gamma R beta chain	0.983251	0.980273	0.996972	0.48973	0.925311	0.604286
Ig light chain kappa	6.49615	9.79476	10.1195	5.38333	6.73095	5.57762	9.44619	13.7252	17.3476	5.44238	9.21333	14.5773	281	Ig light chain kappa	1.47431	0.828698	0.562094	1.11188e-08	0.925311	0.010295
Ig light chain lambda	5.50143	8.75381	14.1438	4.60381	5.32571	4.28476	7.44	9.44619	13.7252	5.44238	9.07	10.7457	282	Ig light chain lambda	1.41797	0.759815	0.535848	0.00081244	0.925311	0.0145764
IgD	3.39571	5.32571	7.93667	2.89143	3.80952	4.70762	4.35143	6.07571	6.87905	2.50762	3.33357	4.41429	283	IgD	1.41064	0.774702	0.549185	8.08532e-16	0.0281449	1.13193e-13
IgM	1.62714	1.28429	1.29071	0.941429	0.800714	0.649762	1.79667	1.49952	0.800714	0.768095	0.717619	0.519048	284	IgM	0.83808	1.31958	1.57453	1.79483e-05	0.299271	0.00226069
IL-28RA	3.04714	5.57762	6.87905	2.61167	3.90762	3.90762	4.05286	5.91	6.73095	1.57952	2.57667	4.18476	285	IL-28RA	1.59167	0.828108	0.520274	0	0.726782	1.79375e-07
Integrin alpha9beta1	0.717619	0.59	0.713333	0.697381	0.61381	0.70381	0.619048	0.588571	0.534286	0.898889	0.749583	0.66619	286	Integrin alpha9beta1	0.866696	0.971098	1.12046	9.18468e-05	0.925311	0.309254
integrin ├ƒ5	7.44	10.1195	7.75857	6.87905	4.47714	5.10952	4.47714	5.10952	5.78095	2.50762	2.50762	5.50143	287	integrin ├ƒ5	1.04272	0.919808	0.882128	0.48973	0.925311	0.532164
integrin ├ƒ7	1.15571	1.12667	0.557619	1.43095	1.06238	0.680952	0.930595	0.796667	0.480952	0.768095	0.686667	0.519048	288	integrin ├ƒ7	0.85696	1.6405	1.91433	0.0222318	2.07266e-06	6.61034e-12
Jagged 2	0.644286	0.571905	0.604048	0.566905	0.559524	0.512381	0.619048	0.631429	0.625476	0.533571	0.531905	0.587143	289	Jagged 2	0.97079	0.985279	1.01493	0.395845	0.925311	0.604286
LAP	0.480952	0.455714	0.478571	0.649762	0.547143	0.512381	0.511429	0.481905	0.46119	0.510476	0.500952	0.519048	290	LAP	0.922464	1.00737	1.09204	0.0431336	0.925311	0.228676
LT-beta R	4.67048	1.68905	1.54143	2.41095	1.83405	1.37143	4.00429	1.85571	1.85571	6.37619	4.89667	2.02048	291	LT-beta R	0.588451	1.51354	2.57207	0.00244311	0.731939	2.2231e-05
Mac-2 (Galectin-3)	0.455238	0.598095	0.467381	0.505238	0.52	0.481905	0.739524	0.837143	0.686667	0.631429	0.699524	0.694048	292	Mac-2 (Galectin-3)	1.13868	1.13938	1.00061	0.0201319	0.14396	0.604286
MAIR-II	0.744345	1.96286	1.56	1.52524	1.14119	0.70381	0.895397	1.07143	0.980952	1.85571	1.85571	2.38119	293	MAIR-II	1.20127	1.07203	0.892417	0.415477	0.925311	0.604286
MICA/ MICB	1.85571	3.90762	4.35143	1.56	1.93905	2.18357	2.82238	3.39571	4.63714	0.813333	1.48429	1.93905	294	MICA/ MICB	1.5212	0.818131	0.537818	0.00083343	0.731496	3.48349e-07
Ms IgG1, kappa ITCL	0.494762	0.432381	0.464286	0.448571	0.415714	0.457143	0.562857	0.501905	0.489524	0.466667	0.455714	0.430476	295	Ms IgG1, kappa ITCL	0.915279	0.980605	1.07137	0.000912101	0.925311	0.193135
Ms IgG2a, kappa ITCL	4.18476	7.75857	7.14238	2.61167	3.80952	4.05286	4.96905	6.6481	7.93667	2.15417	4.60381	6.07571	296	Ms IgG2a, kappa ITCL	1.63941	0.905282	0.5522	6.392e-06	0.925311	8.3354e-07
Ms IgG2b, kappa ITCL	0.544048	0.474048	0.496667	0.479524	0.459524	0.481905	0.5	0.524524	0.480952	0.488571	0.469286	0.480952	297	Ms IgG2b, kappa ITCL	0.957875	0.993252	1.03693	0.247245	0.925311	0.430219
Ms IgG3, kappa ITCL	0.628571	0.733333	0.733333	0.548571	0.572857	0.628571	0.649762	0.851429	0.776667	0.602381	0.547143	1.20952	298	Ms IgG3, kappa ITCL	1.1134	0.807851	0.725572	0.326897	0.896796	0.181461
Ms IgM, kappa ITCL	0.61381	1.52524	1.52524	0.755238	1.56	1.81238	0.619048	1.11476	1.23905	0.442381	0.547143	0.501905	299	Ms IgM, kappa ITCL	1.95317	0.93474	0.478575	5.63621e-05	0.925311	2.23142e-05
MSC (W3D5)	2.89143	5.91	5.78095	1.83405	2.93905	3.04714	4.18476	5.50143	6.17048	1.85571	4.00429	6.49615	300	MSC (W3D5)	1.70489	0.853919	0.500865	6.15438e-06	0.925311	0.000166449
MSC (W5C5)	0.501429	0.490476	0.528571	0.586905	0.61381	0.556905	0.720476	0.733333	1.09619	0.631429	0.661905	1.05333	301	MSC (W5C5)	1.0243	0.77265	0.754324	0.23674	0.772478	0.212673
MSC (W7C6)	0.91	0.644762	0.649762	0.741905	0.572857	0.542381	0.951905	0.690476	0.625476	0.733333	0.610476	0.480952	302	MSC (W7C6)	0.754709	1.09571	1.45183	1.59415e-12	0.299271	0
MSC and NPC (W4A5)	1.81238	2.64667	2.29714	1.73476	6.11	0.941429	3.4581	4.47714	3.90762	7.44	11.1119	6.55905	303	MSC and NPC (W4A5)	1.68538	1.77638	1.05399	0.041507	0.416965	0.604286
MSCA-1 (MSC)	0.487143	0.531429	0.518571	0.505238	0.459524	0.429286	0.528571	0.481905	0.473333	0.510476	0.492381	0.501905	304	MSCA-1 (MSC)	0.967417	1.02191	1.05633	0.408371	0.925311	0.326365
NKp80	0.6	0.51619	0.505238	0.479524	0.459524	0.457143	0.58119	0.548571	0.534286	0.602381	0.564286	0.587143	305	NKp80	0.922883	1.00229	1.08604	0.00457696	0.925311	0.00635842
Notch 1	0.587143	0.480952	0.531905	0.505238	0.484048	0.457143	0.649762	0.57881	0.575952	0.563571	0.610476	0.609048	306	Notch 1	0.934325	0.99091	1.06056	0.22545	0.925311	0.380925
Notch 2	2.98667	4.96905	6.11	1.78095	2.41095	2.89143	3.66643	4.74476	5.91	1.2331	2.02048	3.0781	307	Notch 2	1.46323	0.786304	0.537376	8.60086e-09	0.0746432	8.99939e-13
Notch 3	0.480952	0.45119	0.467381	0.505238	0.459524	0.457143	0.547143	0.513571	0.494762	0.533571	0.531905	0.53619	308	Notch 3	0.946435	1.00037	1.05698	0.0114709	0.925311	0.0417959
Notch 4	0.628571	0.930595	0.496667	0.505238	0.484048	0.585238	0.619048	0.588571	0.51619	0.649762	0.661905	0.795238	309	Notch 4	1.10926	1.11356	1.00388	0.435132	0.925311	0.604286
NPC (57D2)	0.744345	0.813333	0.84119	0.609048	1.0219	0.70381	0.855952	1.09619	1.27413	1.29714	1.95095	2.82238	310	NPC (57D2)	1.39238	0.865439	0.621552	0.00448563	0.925311	0.0665356
Podoplanin	3.78143	1.48429	2.02048	1.01738	0.704762	0.980952	1.3419	0.91	1.04571	3.17476	1.09952	1.45954	311	Podoplanin	0.450709	0.76245	1.69167	1.50314e-05	0.664067	0.0188308
Pre-BCR	0.517619	0.577619	0.69619	0.505238	0.52	0.500952	0.619048	0.620952	1.04571	0.563571	0.58	0.898889	312	Pre-BCR	1.04221	0.731622	0.701991	0.120596	0.299271	0.0352753
PSMA	0.460476	0.46619	0.455714	0.632143	0.502857	0.457143	0.547143	0.513571	0.717619	0.488571	0.481905	0.551905	313	PSMA	0.923034	0.900175	0.975235	0.274889	0.925311	0.604286
Rat IgG1, kappa ITCL	0.655714	0.612143	0.57881	0.479524	0.459524	0.481905	0.755238	0.67	0.717619	0.488571	0.469286	0.501905	314	Rat IgG1, kappa ITCL	0.929343	0.969615	1.04333	0.000807933	0.925311	0.428063
Rat IgG2a, kappa ITCL	0.587143	0.501905	0.505238	0.479524	0.459524	0.500952	0.58119	0.604048	0.605714	0.602381	0.595	0.66619	315	Rat IgG2a, kappa ITCL	0.96011	0.94837	0.987772	0.371752	0.925311	0.604286
Rat IgG2b, kappa ITCL	0.717619	1.4519	1.81238	0.649762	0.704762	0.75881	1.01738	1.62714	1.73476	0.563571	0.661905	1.01738	316	Rat IgG2b, kappa ITCL	1.50787	0.835137	0.553851	0.0233808	0.850812	0.000295416
Rat IgM, kappa ITCL	0.445	0.429286	0.418571	0.42119	0.415714	0.481905	0.468095	0.455476	0.430476	0.418095	0.42119	0.455238	317	Rat IgM, kappa ITCL	0.982473	0.963876	0.981072	0.123995	0.925311	0.599711
Siglec-10	0.480952	0.484048	0.496667	0.505238	0.502857	0.481905	0.562857	0.604048	0.534286	0.563571	0.58	0.647143	318	Siglec-10	1.02761	1.00507	0.978064	0.202239	0.925311	0.604286
Siglec-8	0.605714	0.504524	0.501905	0.505238	0.52	0.741905	0.547143	0.501905	0.534286	0.649762	0.58	0.587143	319	Siglec-8	0.912721	0.890578	0.97574	0.108978	0.925311	0.604286
Siglec-9	20.7176	4.60381	6.6481	10.7457	4.00429	7.26143	9.07	2.41095	2.41095	14.5773	7.14238	9.44619	320	Siglec-9	0.329545	0.704842	2.13883	1.11403e-08	0.761093	8.28168e-05
├ƒ2-microglobulin	525.512	692.142	370.066	252.223	525.512	117.231	525.512	692.142	692.142	450.48	525.512	525.512	321	├ƒ2-microglobulin	1.38865	1.42837	1.02861	0.0182993	0.662979	0.590129
SSEA-1	0.6	3.78143	0.895397	0.479524	1.51238	0.569286	1.79667	8.91286	0.67	0.855952	4.35143	0.468095	322	SSEA-1	4.9725	7.13011	1.43391	0	1.60431e-05	0.553316
SSEA-3	0.394048	0.388095	0.388095	0.402857	0.415714	0.402857	2.38119	0.455476	0.51619	0.418095	0.42119	0.402857	323	SSEA-3	0.467293	0.982735	2.10304	0.290556	0.925311	0.400477
SSEA-4	0.504524	0.620952	0.540238	0.586905	0.532857	0.457143	0.598095	0.604048	0.564286	0.533571	0.445	0.430476	324	SSEA-4	0.990896	1.10577	1.11593	0.48973	0.850812	0.241905
SSEA-5	0.776667	0.67881	0.644762	0.66619	0.717619	0.542381	0.635238	0.741905	0.88	0.768095	0.564286	0.609048	325	SSEA-5	0.949557	1.00988	1.06352	0.480694	0.925311	0.561495
TCR alpha/beta	0.572857	0.478571	0.478571	0.479524	0.432381	0.429286	0.528571	0.513571	0.552857	0.488571	0.492381	0.519048	326	TCR alpha/beta	0.926254	0.96825	1.04534	0.150122	0.925311	0.455403
TCR gamma/delta	0.75381	0.539048	0.586905	0.528571	0.532857	0.512381	0.66619	0.652381	0.832857	0.733333	0.787143	1.11476	327	TCR gamma/delta	0.936435	0.824256	0.880206	0.456302	0.86864	0.542263
TCR V gamma 9	0.450476	0.429286	0.45119	0.402857	0.415714	0.457143	0.481905	0.474762	0.480952	0.533571	0.547143	0.519048	328	TCR V gamma 9	0.998981	0.978291	0.979289	0.48973	0.925311	0.551791
TCR Valpha24-Jalpha18	0.529048	0.42119	0.445238	0.402857	0.394048	0.429286	0.5	0.466667	0.494762	0.602381	0.642143	0.647143	329	TCR Valpha24-Jalpha18	0.94581	0.954186	1.00886	0.277948	0.925311	0.604286
TCR Valpha7,2	0.465714	0.42119	0.445238	0.42119	0.405714	0.429286	0.5	0.466667	0.445238	0.510476	0.500952	0.501905	330	TCR Valpha7,2	0.94579	0.9851	1.04156	0.0050129	0.925311	0.319029
TCR Vbeta13,2	0.474762	0.434286	0.42381	0.448571	0.484048	0.402857	0.511429	0.481905	0.46119	0.602381	0.547143	0.6	331	TCR Vbeta13,2	0.955937	1.03153	1.07908	0.377782	0.925311	0.179363
TCR Vbeta23	0.582381	0.528095	0.487143	0.548571	0.6	0.680952	0.562857	0.56119	0.649048	0.563571	0.564286	0.898889	332	TCR Vbeta23	0.998312	0.829729	0.831132	0.48973	0.874239	0.345951
TCR Vbeta8	0.41381	0.45119	0.417619	0.42119	0.459524	0.429286	0.481905	0.501905	0.575952	0.631429	0.58	0.629524	333	TCR Vbeta8	1.02273	0.970882	0.949304	0.433433	0.925311	0.455403
TCR Vbeta9	0.460476	0.478571	0.460476	0.528571	0.559524	0.457143	0.511429	0.533571	0.501905	0.488571	0.481905	0.565238	334	TCR Vbeta9	1.03244	1.03467	1.00216	0.0911987	0.925311	0.604286
TCR Vdelta2	0.430476	0.41381	0.41381	0.402857	0.394048	0.402857	0.5	0.455476	1.31952	0.466667	0.469286	0.480952	335	TCR Vdelta2	0.962566	0.662027	0.687773	0.123995	0.925311	0.477177
Tim-1	0.539048	0.46619	0.547143	0.42119	0.432381	0.429286	0.528571	0.533571	0.501905	0.631429	0.661905	0.575952	336	Tim-1	0.987647	1.01936	1.0321	0.48973	0.925311	0.593915
Tim-3	0.818333	0.752381	0.69619	1.09952	0.873333	1.27413	1.09619	0.719048	0.564286	2.15417	0.968333	0.848333	337	Tim-3	0.641052	0.979355	1.52773	0.041507	0.925311	0.134511
Tim-4	0.556905	0.474048	0.510952	0.528571	0.484048	0.457143	0.528571	0.56119	0.564286	0.67	0.717619	0.808333	338	Tim-4	0.97936	0.95565	0.975791	0.479796	0.925311	0.604286
TLT-2	0.504524	0.463095	0.480952	0.448571	0.459524	0.429286	0.528571	0.524524	0.501905	0.563571	0.564286	0.575952	339	TLT-2	0.983469	1.01174	1.02874	0.435132	0.925311	0.355703
TRA-1-60-R	0.394048	0.56619	0.402857	0.448571	0.432381	0.429286	0.468095	0.752381	0.41	0.442381	0.42119	0.411905	340	TRA-1-60-R	1.23903	1.31323	1.05988	0.16811	0.426875	0.601734
TRA-1-81	0.445	0.518571	0.470476	0.448571	0.432381	0.402857	0.468095	0.474762	0.534286	0.466667	0.455714	0.53619	341	TRA-1-81	1.02904	0.967908	0.940593	0.480694	0.925311	0.489847
TSLPR (TSLP-R)	0.487143	0.459524	0.464286	0.448571	0.484048	0.457143	0.528571	0.513571	0.737143	0.631429	0.595	0.647143	342	TSLPR (TSLP-R)	0.979209	0.890025	0.908922	0.47537	0.925311	0.491288

## Sheet: Analysis (log2)
Specificity	hc_inf_Screen1	hc_bystander_Screen1	hc_mock_Screen1	hc_inf_Screen2	hc_bystander_Screen2	hc_mock_Screen2	hc_inf_Screen3	hc_bystander_Screen3	hc_mock_Screen3	hc_inf_Screen4	hc_bystander_Screen4	hc_mock_Screen4	i	Receptor	Ratio infected / bystander	Ratio bystander / mock	Ratio infected / mock	adjusted_pvalue_inf_vs_bystander	adjusted_pvalue_mock_vs_bystander	adjusted_pvalue_mock_vs_inf
├ƒ2-microglobulin	525.512	692.142	370.066	252.223	525.512	117.231	525.512	692.142	692.142	450.48	525.512	525.512	321	├ƒ2-microglobulin	-0.47368	0.514374	0.0406939	0.0182993	0.662979	0.590129
AH IgG, ITCL	0.556905	0.480952	0.501905	0.479524	0.484048	0.457143	0.598095	0.604048	0.564286	0.563571	0.531905	0.765238	1	AH IgG, ITCL	0.0652104	-0.123404	-0.0581934	0.290556	0.925311	0.604286
BTLA	4.60381	6.49615	8.75381	3.27143	4.74476	4.70762	5.78095	7.26143	9.07	4.18476	6.87905	8.61472	2	BTLA	-0.508578	-0.295283	-0.803861	3.3022e-09	0.216049	2.29688e-12
C3AR	1.96286	1.62714	1.41	1.95095	3.66643	1.68905	1.59905	1.93905	1.54143	5.32571	4.18476	1.73476	3	C3AR	-0.0750571	0.840681	0.765623	0.476455	0.416965	0.235011
C5L2	8.75381	21.6424	30.2738	9.21333	13.7252	14.5773	11.8952	19.9529	25.9771	7.75857	13.2935	16.2902	4	C5L2	-0.866967	-0.344475	-1.21144	4.92893e-06	0.662979	1.05433e-10
CCR10	9.07	22.699	22.699	8.03619	10.4314	9.79476	10.7457	18.5829	15.2273	6.07571	8.68427	9.21333	5	CCR10	-0.832031	0.0851885	-0.746843	0.00026194	0.925311	0.00180494
CD10	93.94	67.6876	84.1767	50.4143	25.9771	44.551	93.94	55.059	72.71	11.4781	20.7176	30.2738	6	CD10	0.559827	-0.451543	0.108285	0.37732	0.850812	0.599711
CD100	0.91	0.992897	0.902381	1.21833	1.78095	1.27413	1.41	1.4519	1.46718	0.992897	1.17429	0.848333	7	CD100	-0.253067	0.265604	0.0125372	0.0533773	0.188831	0.604286
CD101 (BB27)	0.70381	0.848333	0.963333	0.725	0.694048	0.823333	0.869762	0.86619	0.832857	0.466667	0.445	0.480952	8	CD101 (BB27)	-0.045365	-0.119721	-0.165086	0.488736	0.893542	0.243224
CD102	7.93667	9.07	6.73095	5.91	6.37619	6.07571	7.93667	7.44	8.19857	5.10952	4.28476	3.90762	9	CD102	-0.0148421	0.125175	0.110333	0.48973	0.925311	0.400477
CD103	1.23905	1.3419	0.67881	1.6131	1.20119	0.798095	1.17429	0.957619	0.445238	0.733333	0.629524	0.455238	10	CD103	0.204664	0.796852	1.00152	0.137598	1.435e-05	1.2607e-09
CD104	4.28476	8.03619	9.44619	3.50952	5.20095	6.60357	4.89667	6.73095	10.7457	1.29714	2.89143	4.74476	11	CD104	-0.708596	-0.464398	-1.17299	5.737e-06	0.117571	7.18603e-12
CD105	0.845238	0.612143	0.604048	0.796667	0.755238	0.88	0.702143	0.513571	0.776667	1.57952	0.860476	0.733333	12	CD105	0.51724	-0.127169	0.39007	0.0082829	0.925311	0.380719
CD106	0.430476	0.438333	0.505238	0.448571	0.484048	0.481905	0.402857	0.405714	0.435476	0.388095	0.388095	0.430476	13	CD106	-0.0393616	-0.110727	-0.150089	0.222249	0.0839053	0.000603178
CD107a	17.3476	34.9962	38.9505	30.2738	72.71	15.2273	16.8029	23.5319	14.1438	20.7176	33.7176	9.79476	14	CD107a	-0.954137	1.07838	0.124244	3.23513e-06	0.299271	0.590129
CD108	0.522381	0.522381	0.620952	0.873333	0.776667	0.848333	0.598095	0.533571	0.46119	25.9771	0.564286	0.551905	15	CD108	3.54468	-0.0505519	3.49413	0.272675	0.925311	0.378831
CD109	1.59905	1.01286	1.09619	1.37143	1.23905	1.3419	0.895397	0.837143	0.661905	44.551	1.56	1.87381	16	CD109	3.3805	-0.0974161	3.28309	0.191307	0.925311	0.289398
CD111	3.27143	0.980952	0.873333	2.50762	0.717619	0.895397	2.64667	0.86619	0.963333	6.17048	0.968333	1.17429	17	CD111	2.04659	-0.144888	1.9017	0	0.925311	0
CD112 (Nectin-2)	14.1438	9.21333	5.38333	6.37619	8.19857	3.27143	11.4781	8.36381	4.89667	12.6843	14.1438	7.75857	18	CD112 (Nectin-2)	0.162612	0.905564	1.06818	0.432359	1.24338e-05	2.25737e-08
CD114	0.735238	1.29714	1.23905	0.684286	0.90619	0.957619	1.01738	1.65429	1.78095	0.631429	1.04571	0.848333	19	CD114	-0.676308	0.0229492	-0.653358	1.16989e-11	0.925311	1.14653e-09
CD115	0.837143	0.837143	0.980952	0.796667	0.90619	1.19286	1.29714	0.891032	0.776667	1.52524	1.52524	1.23905	20	CD115	0.099365	-0.0103404	0.0890246	0.470397	0.925311	0.604286
CD116	1.4519	0.586667	0.583095	0.818333	0.559524	0.649762	1.28429	0.63881	0.597143	1.29714	0.699524	0.6	21	CD116	0.965511	0.0320131	0.997524	4.60623e-11	0.925311	4.53e-07
CD117 (c-kit)	0.532381	0.551905	0.518571	0.566905	0.587143	0.680952	0.58119	0.567619	0.534286	0.488571	0.510476	0.53619	22	CD117 (c-kit)	-0.03164	-0.0339906	-0.0656306	0.216799	0.925311	0.545106
CD119 (IFN-gamma R alpha chain)	6.95095	2.06714	2.45286	8.36381	4.3181	4.60381	6.49615	2.45286	3.39571	7.93667	3.78143	2.98667	23	CD119 (IFN-gamma R alpha chain)	1.23711	-0.0907734	1.14634	4.58264e-13	0.925311	1.04385e-10
CD11a	33.7176	30.2738	28.4986	48.4581	60.6167	55.059	72.71	60.6167	50.4143	28.4986	28.4986	38.9505	24	CD11a	0.0268273	0.0579181	0.0847454	0.48973	0.925311	0.604286
CD11b	72.71	77.2595	109.789	38.9505	17.3476	17.9786	44.551	41.8371	32.2	18.5829	21.6424	28.4986	25	CD11b	0.144942	-0.253586	-0.108644	0.442657	0.925311	0.604286
CD11b (activated)	9.21333	17.3476	16.2902	7.93667	7.75857	7.44	6.95095	9.79476	7.44	2.73452	6.49615	5.67929	26	CD11b (activated)	-0.625388	0.167887	-0.457501	0.0144305	0.925311	0.142423
CD11c	55.059	24.5324	25.9771	70.5019	7.93667	22.699	55.059	21.6424	16.2902	117.231	55.059	70.5019	27	CD11c	1.44801	-0.311372	1.13664	0.000109466	0.925311	0.00603236
CD122	0.436667	0.41381	0.402857	0.42119	0.459524	0.481905	0.388095	0.388095	0.42381	0.407857	0.405714	0.455238	28	CD122	-0.0115847	-0.081317	-0.0929017	0.48973	0.874239	0.275617
CD123	1.37143	0.689048	0.518571	0.873333	1.29714	0.542381	0.702143	0.455476	0.46119	0.67	0.52	0.455238	29	CD123	0.288346	0.582818	0.871165	0.284522	0.761093	0.0171523
CD124	4.35143	7.44	8.03619	3.0781	5.50143	5.78095	5.38333	7.75857	9.21333	1.95095	4.67048	4.67048	30	CD124	-0.781086	-0.126785	-0.907871	2.6448e-13	0.925311	0
CD126 (IL-6Ralpha)	0.855952	0.848333	0.813333	0.755238	0.977143	0.90619	0.798095	0.813333	0.737143	0.699524	0.936012	0.808333	31	CD126 (IL-6Ralpha)	-0.201509	0.130788	-0.0707208	0.0524977	0.850812	0.540799
CD127 (IL-7Ralpha)	0.501429	0.501905	0.518571	0.548571	0.547143	0.60119	0.5	0.492857	0.51619	0.488571	0.510476	0.551905	32	CD127 (IL-7Ralpha)	-0.00974003	-0.09222	-0.10196	0.477779	0.0214375	0.00093784
CD129 (IL-9 R)	0.86619	0.70381	0.69619	0.684286	0.731429	0.848333	1.01738	0.941429	1.64071	1.46718	1.59905	2.54214	33	CD129 (IL-9 R)	0.0213688	-0.526661	-0.505293	0.480694	0.572902	0.241547
CD13	14.5773	11.4781	13.2935	33.7176	41.8371	50.4143	15.2273	16.2902	17.9786	24.5324	30.2738	34.9962	34	CD13	-0.181785	-0.224333	-0.406118	0.446243	0.797236	0.0827543
CD131	1.01738	0.70381	0.572857	0.705714	0.654286	0.60119	1.53333	0.700476	0.686667	1.09619	0.510476	0.785	35	CD131	0.76065	-0.0424236	0.718226	0.00365459	0.925311	0.010641
CD132	8.03619	15.2273	17.9786	8.19857	11.4781	13.2935	8.91286	14.1438	24.5324	8.19857	13.7252	16.8029	36	CD132	-0.710705	-0.411889	-1.12259	4.82477e-11	0.122767	8.85006e-14
CD134	0.644286	0.564286	0.649762	0.66619	0.559524	0.60119	0.66619	0.57881	0.575952	0.992897	0.699524	0.66619	37	CD134	0.305929	-0.053616	0.252313	0.000153708	0.925311	0.0918106
CD135	0.735238	0.571905	0.644762	0.586905	0.572857	0.585238	0.598095	0.548571	0.534286	0.583095	0.642143	0.6	38	CD135	0.100134	-0.0176877	0.082446	0.29058	0.925311	0.470576
CD137 (4-1BB)	0.75381	0.58	0.69619	0.91	0.559524	0.628571	1.17429	0.61381	0.51619	5.84548	0.58	0.587143	39	CD137 (4-1BB)	1.8959	-0.0574326	1.83846	0.0437716	0.925311	0.0827543
CD137L (4-1BB L)	1.28429	0.803333	0.992897	0.851429	0.755238	0.837143	0.973333	1.21833	0.898889	0.768095	0.686667	0.629524	40	CD137L (4-1BB L)	0.162733	0.0444639	0.207197	0.347479	0.925311	0.385529
CD138	0.649762	0.571905	0.67	0.632143	0.64	0.75881	0.528571	0.652381	0.851429	0.813333	1.01286	0.951905	41	CD138	-0.132974	-0.167854	-0.300828	0.37732	0.833695	0.0578587
CD14	7.14238	9.44619	9.07	3.87262	5.10952	4.96905	7.75857	9.07	9.44619	4.74476	6.07571	6.95095	42	CD14	-0.336746	-0.0352555	-0.372002	0	0.925311	5.35938e-10
CD140a	0.522381	0.485714	0.544048	0.528571	0.532857	0.556905	0.411905	0.444762	0.51619	0.442381	0.469286	0.501905	43	CD140a	-0.020586	-0.132859	-0.153445	0.474336	0.189923	0.0118394
CD140b	1.01738	0.627619	0.823333	0.697381	0.684286	0.798095	0.84119	0.813333	1.27413	0.957619	0.90619	0.848333	44	CD140b	0.21294	-0.30454	-0.0915994	0.302132	0.761093	0.604286
CD141	8.19857	1.41	1.49952	4.96905	1.27413	1.22714	8.75381	2.18357	2.02048	6.87905	1.52524	2.06714	45	CD141	2.17154	-0.0920837	2.07946	0	0.925311	0
CD143	5.78095	2.57667	3.04714	7.26143	4.11881	8.19857	2.89143	1.78095	2.25667	5.57762	3.06262	4.41429	46	CD143	0.898579	-0.634778	0.263801	0	0.14396	0.188792
CD144	3.83762	6.17048	6.07571	1.95095	3.0781	4.18476	3.06262	4.35143	6.6481	1.29714	3.06262	5.03929	47	CD144	-0.715372	-0.397465	-1.11284	7.29567e-06	0.599275	1.5756e-06
CD146	7.26143	10.7457	10.7457	6.17048	4.11881	5.44238	6.73095	7.93667	10.1195	6.49615	6.73095	8.03619	48	CD146	-0.147663	-0.217764	-0.365427	0.48973	0.8874	0.223721
CD148	4.00429	1.93905	2.12476	10.1195	8.75381	11.4781	2.50762	2.06714	2.29714	4.47714	3.83762	2.89143	49	CD148	0.346853	-0.179098	0.167754	0.0828189	0.925311	0.216711
CD15	0.88	2.18357	1.22714	1.0381	2.50762	1.04571	0.895397	2.89143	0.832857	2.98667	6.37619	0.977143	50	CD15	-1.26701	1.77352	0.506513	0	0.00197195	0.545106
CD150 (SLAM)	0.529048	0.539048	0.435476	0.479524	0.502857	0.512381	0.528571	0.481905	0.445238	0.466667	0.510476	0.501905	51	CD150 (SLAM)	-0.0217769	0.102324	0.0805475	0.48973	0.833695	0.400477
CD152	1.22714	0.741905	0.63881	0.586905	0.587143	0.569286	1.26397	2.29714	0.534286	0.442381	0.455714	0.455238	52	CD152	-0.213504	0.893301	0.679797	0.48973	0.896796	0.400477
CD154	0.510476	0.497143	0.487143	0.835	0.66881	0.512381	0.528571	0.501905	0.980952	1.0381	0.595	0.53619	53	CD154	0.363936	-0.153369	0.210567	0.156978	0.925311	0.561252
CD155 (PVR)	48.4581	8.19857	5.50143	13.2935	6.07571	6.95095	22.699	6.37619	4.96905	32.2	8.36381	8.75381	54	CD155 (PVR)	2.00736	0.148561	2.15592	9.96419e-11	0.925311	2.96218e-07
CD156c (ADAM-10)	80.831	52.5619	55.059	44.551	33.7176	60.6167	77.2595	34.9962	64.9619	77.2595	46.3214	67.6876	55	CD156c (ADAM-10)	0.739919	-0.567233	0.172686	2.10594e-06	0.116264	0.574275
CD158a/h	0.582381	0.544762	0.563571	0.505238	0.52	0.649762	0.58119	1.3419	0.51619	0.733333	0.642143	0.551905	56	CD158a/h	-0.343924	0.418309	0.0743845	0.408371	0.925311	0.604286
CD158b (NKAT2)	3.90762	6.87905	7.26143	3.50952	4.96905	5.26333	5.10952	7.14238	8.36381	1.95095	5.20095	5.67929	57	CD158b (NKAT2)	-0.740672	-0.135186	-0.875858	4.43869e-05	0.925311	1.53293e-06
CD158d	0.655714	0.556905	0.749583	0.586905	0.6	0.60119	0.635238	0.684286	0.698571	0.699524	0.860476	1.01738	58	CD158d	-0.0679439	-0.18285	-0.250794	0.480694	0.772233	0.12574
CD158e1 (NKB1)	0.470476	0.445	0.430476	0.448571	0.459524	0.481905	0.468095	0.436667	0.435476	0.442381	0.455714	0.468095	59	CD158e1 (NKB1)	0.0259542	-0.0152124	0.0107418	0.456302	0.925311	0.604286
CD158f	0.59619	0.551905	0.59381	0.609048	0.61381	0.628571	0.702143	0.690476	0.649048	0.768095	0.823333	0.898889	60	CD158f	-0.00218095	-0.0480747	-0.0502556	0.48973	0.925311	0.580034
CD16	5.38333	6.73095	7.44	4.89667	7.26143	5.26333	9.79476	28.4986	11.8952	0.699524	0.860476	1.17429	61	CD16	-1.06128	0.750227	-0.311054	0.0421377	0.925311	0.347645
CD161	0.534286	0.533571	0.56619	0.548571	0.547143	0.556905	0.562857	0.567619	0.605714	0.510476	0.564286	0.808333	62	CD161	-0.0372704	-0.19745	-0.23472	0.353917	0.850812	0.212673
CD162	1.52524	0.634048	0.61381	1.83405	0.731429	0.798095	1.48429	0.652381	0.776667	3.56095	0.547143	0.53619	63	CD162	1.71221	-0.0871713	1.62504	3.81935e-08	0.925311	2.7127e-07
CD163	0.818333	1.0381	0.717619	0.741905	1.8919	0.776667	0.798095	1.29714	0.625476	0.768095	1.62714	0.709524	64	CD163	-0.904978	1.04906	0.144078	2.10594e-06	1.40743e-07	0.52371
CD164	10.1195	64.9619	19.9529	46.3214	225.05	67.6876	16.2902	50.4143	30.2738	15.2273	64.9619	20.7176	65	CD164	-2.20441	1.54805	-0.656365	0	5.78819e-11	0.00296095
CD165	1.54143	0.497143	0.610476	1.29071	1.22714	0.556905	1.23905	0.67	0.597143	8.61472	0.492381	0.765238	66	CD165	2.13575	0.190403	2.32615	0.0182993	0.925311	0.0184354
CD166	22.699	33.7176	41.8371	16.8029	34.9962	41.8371	10.4314	16.8029	16.8029	60.6167	87.7095	64.9619	67	CD166	-0.647958	0.0663573	-0.581601	1.52667e-08	0.925311	0.0034716
CD167a (DDR1)	0.66881	1.0219	0.563571	0.776667	0.79119	1.01286	0.635238	0.524524	0.494762	0.563571	0.661905	0.66619	68	CD167a (DDR1)	-0.181855	0.131937	-0.0499182	0.442657	0.925311	0.604286
CD169	6.55905	16.8029	1.10286	6.73095	14.1438	1.09619	2.57667	6.11	0.717619	2.15417	4.96905	0.455238	69	CD169	-1.22161	3.63964	2.41803	0	0	0
CD170 (Siglec-5)	1.04571	2.02048	2.25667	4.67048	1.45954	10.1195	2.38119	3.0781	5.50143	2.15417	1.73476	3.78143	70	CD170 (Siglec-5)	0.305897	-1.38503	-1.07913	0.48973	0.164685	0.0847517
CD172a (SIRPalpha)	123.32	117.231	101.392	109.789	70.5019	87.7095	101.392	93.94	60.6167	93.94	123.32	101.392	71	CD172a (SIRPalpha)	0.0811983	0.205973	0.287172	0.47537	0.925311	0.27396
CD172b (SIRPbeta)	1.04571	2.12476	1.8919	2.12476	4.60381	3.78143	1.56	3.83762	2.98667	1.2331	6.55905	5.03929	72	CD172b (SIRPbeta)	-1.52188	0.322023	-1.19985	4.20928e-08	0.925311	3.35497e-05
CD172g (SIRPgamma)	0.569286	0.531429	0.583095	0.566905	0.572857	0.680952	0.58119	0.604048	0.588571	0.563571	0.610476	0.694048	73	CD172g (SIRPgamma)	-0.023748	-0.135226	-0.158974	0.489635	0.419601	0.0578587
CD178 (Fas-L)	0.564762	0.528095	0.544048	0.566905	0.559524	0.585238	0.58119	0.588571	0.749583	0.533571	0.595	1.08381	74	CD178 (Fas-L)	-0.0158155	-0.383453	-0.399269	0.48973	0.809561	0.253886
CD179a	0.798095	0.629524	0.86619	0.898889	0.835	0.863333	0.684286	0.652381	0.649048	0.631429	0.749583	0.587143	75	CD179a	0.071772	-0.0490953	0.0226766	0.47537	0.925311	0.604286
CD179b	0.644286	0.497143	0.56619	0.548571	0.52	0.569286	0.562857	0.533571	0.480952	0.488571	0.492381	0.519048	76	CD179b	0.1355	-0.0638014	0.0716985	0.183355	0.925311	0.531911
CD18	272.334	296.762	252.223	170.343	139.05	170.343	272.334	296.762	225.05	155.661	225.05	185.13	77	CD18	-0.137331	0.201581	0.0642507	0.416394	0.925311	0.604286
CD180 (RP105)	2.06714	6.37619	5.10952	2.02048	5.57762	6.60357	2.02048	3.4581	2.64667	1.09619	4.47714	1.23905	78	CD180 (RP105)	-1.46505	0.350538	-1.11451	3.09851e-06	0.850812	0.0764305
CD181 (CXCR1)	0.686667	0.564286	0.655714	0.548571	0.52	0.785	0.720476	0.67	0.605714	0.563571	0.629524	0.709524	79	CD181 (CXCR1)	0.0797458	-0.209282	-0.129536	0.409113	0.733836	0.449299
CD182 (CXCR2)	0.522381	0.509524	0.513571	0.548571	0.587143	0.649762	0.442381	0.466667	0.51619	0.510476	0.52	0.519048	80	CD182 (CXCR2)	-0.0418202	-0.0776727	-0.119493	0.245867	0.893418	0.126001
CD183	0.785	0.796667	0.930595	0.796667	0.863333	1.04571	0.869762	1.57952	1.81238	2.98667	2.35143	1.39071	81	CD183	-0.0399926	0.110308	0.0703151	0.453356	0.925311	0.604286
CD184 (CXCR4)	27.2379	13.2935	18.5829	13.7252	8.03619	13.7252	28.4986	13.2935	21.6424	30.2738	8.19857	13.7252	82	CD184 (CXCR4)	1.21976	-0.660292	0.559469	1.38154e-08	0.0269742	0.0387202
CD19	6.87905	4.67048	3.83762	3.78143	4.67048	5.44238	0.42119	0.425952	0.51619	0.631429	0.610476	1.73476	83	CD19	0.17468	-0.152069	0.0226107	0.488736	0.925311	0.531911
CD193 (CCR3)	0.532381	0.70381	0.720476	0.586905	0.631429	2.25667	0.739524	0.813333	0.776667	0.649762	0.845238	0.694048	84	CD193 (CCR3)	-0.255116	-0.571128	-0.826244	0.00338951	0.925311	0.274971
CD195 (CCR5)	8.61472	23.5319	21.6424	6.95095	10.1195	12.6843	8.19857	15.2273	22.699	8.03619	14.5773	17.3476	85	CD195 (CCR5)	-0.996712	-0.229027	-1.22574	1.89255e-08	0.772233	4.238e-13
CD196	0.556905	0.664762	0.741905	0.649762	0.800714	0.90619	0.787143	1.05333	2.57667	1.29714	1.45954	0.951905	86	CD196	-0.273666	-0.379852	-0.653518	2.52675e-07	0.925311	0.355703
CD197 (CCR7)	10.7457	7.93667	9.21333	8.91286	6.60357	5.91	13.2935	9.21333	10.4314	70.5019	7.44	7.26143	87	CD197 (CCR7)	1.72967	-0.073159	1.65651	0.102981	0.925311	0.181461
CD1a	0.636429	0.737143	0.632143	0.725	0.699524	0.70381	0.5	0.56119	0.534286	0.602381	0.629524	0.629524	88	CD1a	-0.0927347	0.0718347	-0.0209	0.104792	0.86864	0.594311
CD1b	0.66881	0.832857	0.800714	0.851429	1.45954	1.12667	0.5	0.588571	0.58381	0.67	1.17429	1.23905	89	CD1b	-0.59206	0.112811	-0.479248	0.000409756	0.925311	0.00705175
CD1c	0.512381	0.69619	0.733333	1.49952	1.48429	1.48429	0.619048	0.548571	0.501905	0.602381	0.629524	0.733333	90	CD1c	-0.0548255	-0.0399429	-0.0947684	0.466204	0.925311	0.524058
CD1d	0.957619	0.973333	0.91	0.992897	1.37143	0.863333	1.01738	1.01286	0.70381	0.898889	1.09952	0.898889	91	CD1d	-0.204984	0.400791	0.195806	0.166647	0.0310333	0.243224
CD2	0.41381	0.634048	0.557619	0.705714	0.547143	0.429286	0.42119	0.41	0.418095	0.466667	0.469286	0.492381	92	CD2	-0.0376634	0.118968	0.0813051	0.48973	0.925311	0.604286
CD20	0.41381	0.469286	0.664762	0.448571	0.52	0.481905	0.776667	1.53333	0.394048	0.466667	0.434286	0.430476	93	CD20	-0.489778	0.585021	0.0952425	0.226799	0.925311	0.604286
CD200 (OX2)	0.544048	0.528095	0.572857	0.632143	0.631429	0.680952	4.63714	2.82238	0.749583	0.67	0.749583	0.951905	94	CD200 (OX2)	0.454442	0.678991	1.13343	0.420898	0.925311	0.545106
CD200 R	0.575952	0.66881	0.963333	0.632143	0.61381	0.725	0.702143	0.588571	0.625476	0.510476	0.531905	0.53619	95	CD200 R	0.010539	-0.246068	-0.235529	0.48973	0.850812	0.336652
CD201 (EPCR)	0.803333	0.59381	0.482857	0.973333	0.951905	0.60119	0.649762	0.567619	0.46119	0.813333	0.500952	0.430476	96	CD201 (EPCR)	0.309471	0.404042	0.713513	0.00934331	0.0376788	4.61515e-09
CD202b (Tie2/Tek)	0.6	0.484048	0.597143	0.528571	0.532857	0.556905	0.528571	0.474762	0.46119	0.510476	0.531905	0.565238	97	CD202b (Tie2/Tek)	0.0992075	-0.107739	-0.00853201	0.284522	0.893542	0.604286
CD203c (E-NPP3)	0.547857	0.509524	0.540238	0.479524	0.484048	0.528095	0.511429	0.481905	0.46119	0.466667	0.52	0.898889	98	CD203c (E-NPP3)	0.00721177	-0.283281	-0.276069	0.48973	0.925311	0.434048
CD205 (DEC-205)	0.680952	0.547857	0.56619	4.35143	0.818333	1.27413	2.2769	1.21833	0.91	6.95095	2.73452	3.27143	99	CD205 (DEC-205)	1.42276	-0.179014	1.24374	0.00110302	0.925311	0.00635842
CD206 (MMR)	1.08381	2.41095	2.18357	2.82238	5.91	9.07	1.05333	2.50762	3.83762	1.14119	1.95095	1.87381	100	CD206 (MMR)	-1.06678	-0.408727	-1.47551	0	0.925311	4.00338e-07
CD207 (Langerin)	2.29714	0.869762	0.496667	0.479524	0.502857	0.528095	0.481905	0.455476	0.430476	0.407857	0.42119	0.430476	101	CD207 (Langerin)	0.704909	0.254356	0.959264	0.353993	0.925311	0.410562
CD209 (DC-SIGN)	2.41095	4.47714	5.57762	2.32429	3.56095	4.00429	3.06262	4.60381	6.95095	0.855952	1.78095	3.4581	102	CD209 (DC-SIGN)	-0.73695	-0.47099	-1.20794	1.41019e-11	0.299271	7.17377e-08
CD21	0.455238	0.469286	0.496667	1.26397	0.895397	0.481905	0.458571	0.644286	0.445238	4.93286	3.4581	0.480952	103	CD21	0.379212	1.52116	1.90037	0.478309	0.850812	0.269115
CD210 (IL-10 R)	1.56	1.65429	1.59905	1.21833	2.35143	1.65429	1.45954	1.41	1.51238	1.85571	2.22012	2.29714	104	CD210 (IL-10 R)	-0.325493	0.112534	-0.212959	0.115193	0.925311	0.378831
CD213a2	0.649762	0.654286	0.535238	0.566905	0.587143	0.628571	0.511429	0.533571	0.534286	0.533571	0.642143	0.66619	105	CD213a2	-0.0959164	0.0318984	-0.0640181	0.166857	0.925311	0.590129
CD215 (IL-15Ralpha)	0.564762	0.69619	0.886667	0.609048	0.776667	0.725	0.58119	0.973333	1.01738	1.64071	3.56095	2.38119	106	CD215 (IL-15Ralpha)	-0.822964	0.2618	-0.561164	0.00115263	0.925311	0.00644894
CD218a (IL-18Ralpha)	0.59381	0.556905	0.531905	0.632143	0.572857	0.628571	2.02048	0.700476	0.800714	0.699524	0.768095	1.39071	107	CD218a (IL-18Ralpha)	0.602787	-0.367395	0.235392	0.345146	0.925311	0.604286
CD22	0.66881	1.15571	1.05333	0.973333	1.27413	1.41	0.855952	1.11476	1.12667	0.649762	0.661905	0.647143	108	CD22	-0.418253	-0.0104687	-0.428722	0.00641222	0.925311	0.010641
CD220	5.57762	6.07571	6.37619	4.11881	4.3181	6.11	5.32571	5.78095	6.49615	2.15417	2.98667	4.00429	109	CD220	-0.157785	-0.26259	-0.420375	0.0715235	0.416965	0.00281125
CD221 (IGF-1R)	2.35143	3.27143	2.50762	2.45286	6.60357	2.29714	0.930595	0.733333	1.09619	1.09619	0.642143	0.848333	110	CD221 (IGF-1R)	-0.719802	0.737179	0.017377	0.480694	0.925311	0.604286
CD226 (DNAM-1)	0.575952	0.620952	0.941429	0.609048	0.61381	0.60119	0.598095	0.631429	0.851429	0.649762	0.642143	0.565238	111	CD226 (DNAM-1)	-0.0440775	-0.23852	-0.282597	0.184433	0.925311	0.335854
CD229 (Ly-9)	0.70381	0.713333	0.84119	1.15571	0.684286	0.823333	0.58119	0.492857	0.534286	1.0381	0.661905	0.565238	112	CD229 (Ly-9)	0.44675	-0.114939	0.331811	0.0576978	0.925311	0.27005
CD23	0.494762	0.518571	0.474048	0.930595	0.746786	0.528095	0.450476	0.533571	0.46119	0.442381	0.455714	0.468095	113	CD23	0.040115	0.223231	0.263346	0.48973	0.925311	0.452525
CD231 (TALLA)	0.61381	0.598095	0.655714	0.676667	0.654286	0.75881	0.619048	0.719048	0.698571	0.733333	0.787143	0.575952	114	CD231 (TALLA)	-0.0618229	0.036826	-0.0249969	0.395845	0.925311	0.604286
CD235ab	1.10286	0.895397	1.01738	0.725	0.699524	0.75881	1.17429	1.57952	0.941429	0.466667	0.405714	0.388095	115	CD235ab	-0.0455829	0.205098	0.159516	0.48973	0.925311	0.491288
CD24	5.20095	7.26143	8.91286	16.2902	14.5773	6.49615	6.37619	8.61472	9.79476	2.41095	5.50143	6.37619	116	CD24	-0.247906	0.187178	-0.0607273	0.123887	0.925311	0.551791
CD243	4.47714	7.14238	9.79476	5.20095	6.95095	7.75857	5.57762	6.95095	8.61472	3.72393	5.91	7.44	117	CD243	-0.506062	-0.318292	-0.824354	2.4e-08	0.0932682	1.70651e-13
CD244 (2B4)	0.691905	0.51619	0.496667	0.609048	0.627619	0.542381	0.755238	0.513571	0.552857	0.631429	0.52	0.492381	118	CD244 (2B4)	0.303735	0.0630408	0.366776	0.00232304	0.925311	0.00031957
CD245 (p220/240)	1.29714	1.20952	1.37143	5.10952	0.977143	1.04571	2.12476	1.68905	2.12476	5.84548	0.88	1.01738	119	CD245 (p220/240)	1.59602	-0.225237	1.37078	0.0174329	0.925311	0.0745268
CD25	0.455238	0.490476	0.474048	0.479524	0.432381	1.46718	0.411905	0.417619	0.418095	0.442381	0.445	0.480952	120	CD25	0.00288289	-0.669723	-0.66684	0.48973	0.925311	0.419249
CD252 (OX40L)	1.26397	1.07143	1.29071	1.01738	0.79119	0.741905	1.65429	1.26397	1.37143	5.20095	1.81238	1.28429	121	CD252 (OX40L)	0.887446	0.0751345	0.96258	0.0631702	0.925311	0.187761
CD253 (Trail)	0.582381	0.67881	0.655714	0.586905	0.64	0.569286	0.720476	0.733333	0.800714	1.14119	1.04571	0.575952	122	CD253 (Trail)	-0.0314994	0.251834	0.220335	0.408371	0.925311	0.543919
CD254	0.628571	0.729524	0.832857	0.632143	0.654286	0.628571	0.776667	0.765238	1.09619	0.583095	0.717619	0.647143	123	CD254	-0.129545	-0.160843	-0.290388	0.151818	0.925311	0.138327
CD255 (TWEAK)	1.3419	2.45286	2.06714	1.07143	2.02048	1.52524	0.798095	1.03	1.31952	0.442381	0.492381	0.501905	124	CD255 (TWEAK)	-0.71453	0.147288	-0.567243	0.00131591	0.925311	0.00873254
CD257 (BAFF)	0.992897	1.19286	1.3419	1.29071	1.54143	0.957619	1.87381	2.06714	1.95095	2.15417	2.12476	1.08381	125	CD257 (BAFF)	-0.134059	0.376767	0.242708	0.0364715	0.86864	0.532659
CD258 (LIGHT)	0.686667	1.22714	1.20952	0.697381	0.863333	2.02048	0.684286	1.15571	1.48429	0.733333	1.26397	0.977143	126	CD258 (LIGHT)	-0.686893	-0.335613	-1.02251	3.22306e-06	0.893542	0.000133674
CD26	11.8952	13.7252	8.36381	9.79476	11.8952	8.75381	8.36381	10.1195	7.26143	6.11	10.1195	6.6481	127	CD26	-0.342675	0.563691	0.221016	0.0023485	1.24338e-05	0.228676
CD261 (DR4)	0.61381	0.823333	0.667619	0.609048	0.739524	0.628571	0.635238	0.700476	0.729524	0.768095	0.798095	0.733333	128	CD261 (DR4)	-0.221233	0.150035	-0.0711988	0.0070758	0.469538	0.470576
CD262 (DR5)	11.4781	1.59905	1.85571	8.75381	1.65429	1.8919	10.1195	2.06714	3.0781	10.1195	2.35143	1.73476	129	CD262 (DR5)	2.39923	-0.158106	2.24112	0	0.925311	0
CD263 (DcR1)	0.569286	0.582381	0.632143	0.649762	0.61381	0.628571	0.84119	0.785	0.898889	0.699524	0.686667	0.565238	130	CD263 (DcR1)	0.0488624	-0.0304908	0.0183716	0.214629	0.925311	0.604286
CD266 (Fn14)	0.832857	1.26397	1.73476	0.873333	1.83405	2.12476	1.22714	1.53333	2.06714	0.898889	1.8919	3.04714	131	CD266 (Fn14)	-0.767411	-0.460129	-1.22754	5.25992e-05	0.188831	2.3366e-11
CD267 (TACI)	0.517619	0.659048	0.632143	0.632143	0.64	0.680952	0.619048	0.631429	0.649048	0.533571	0.531905	0.551905	132	CD267 (TACI)	-0.0969274	-0.029958	-0.126885	0.186467	0.925311	0.126023
CD268 (BAFF-R)	0.41381	0.41381	0.513571	0.505238	0.547143	0.542381	0.5	0.466667	0.88	0.602381	0.564286	0.551905	133	CD268 (BAFF-R)	0.0212266	-0.320755	-0.299528	0.488736	0.850812	0.348989
CD27	0.517619	0.497143	0.487143	0.479524	0.459524	0.500952	0.458571	0.466667	0.480952	0.563571	0.547143	0.629524	134	CD27	0.0353007	-0.0908633	-0.0555625	0.160958	0.731496	0.467895
CD270 (HVEM)	18.5829	5.78095	6.95095	10.4314	8.61472	9.44619	17.9786	8.19857	8.03619	22.699	11.1119	11.8952	135	CD270 (HVEM)	1.04798	-0.108093	0.939886	5.63621e-05	0.925311	0.000688139
CD271	4.74476	0.547857	0.52381	5.32571	0.776667	0.649762	3.39571	0.620952	0.575952	4.05286	0.768095	0.501905	136	CD271	2.69066	0.269352	2.96001	0	0.662979	0
CD273 (B7-DC)	6.07571	10.4314	10.4314	6.07571	8.91286	8.03619	6.11	8.75381	11.4781	4.35143	6.95095	8.19857	137	CD273 (B7-DC)	-0.632232	-0.122092	-0.754324	0	0.925311	5.54556e-09
CD274 (B7-H1)	16.2902	38.9505	13.7252	11.8952	46.3214	10.7457	17.3476	32.2	14.5773	17.9786	34.9962	13.2935	138	CD274 (B7-H1)	-1.26342	1.54247	0.279057	1.15154e-13	0	0.259357
CD275 (B7-H2)	0.88	1.81238	2.57667	1.6131	2.29714	2.61167	1.09619	1.81238	2.48024	3.72393	5.78095	0.733333	139	CD275 (B7-H2)	-0.678283	0.478072	-0.200211	1.42883e-09	0.925311	0.604286
CD276	170.343	185.13	185.13	340.83	272.334	296.762	252.223	272.334	296.762	252.223	370.066	370.066	140	CD276	-0.114966	-0.062703	-0.177669	0.416394	0.925311	0.380719
CD277	6.37619	2.89143	4.28476	4.74476	3.39571	3.66643	8.61472	6.17048	6.37619	6.6481	5.57762	4.89667	141	CD277	0.548832	-0.0920937	0.456739	0.000239292	0.925311	0.010027
CD278 (ICOS)	0.510476	0.504524	0.480952	0.505238	0.502857	0.512381	0.562857	0.548571	0.625476	0.510476	0.481905	0.455238	142	CD278 (ICOS)	0.0357925	-0.0253961	0.0103964	0.0728624	0.925311	0.604286
CD279 (PD-1)	0.430476	0.717619	0.430476	0.479524	0.951905	0.512381	0.468095	0.567619	0.564286	0.533571	0.717619	0.468095	143	CD279 (PD-1)	-0.628211	0.581015	-0.0471956	0.000176767	0.00919663	0.604286
CD28	0.522381	0.490476	0.586905	0.479524	0.484048	0.528095	0.442381	0.444762	0.445238	0.533571	0.547143	0.694048	144	CD28	0.00836044	-0.197093	-0.188732	0.48973	0.235399	0.0745268
CD282 (TLR2)	6.17048	6.6481	8.61472	5.78095	6.87905	7.14238	6.6481	8.03619	8.91286	4.67048	5.10952	5.32571	145	CD282 (TLR2)	-0.196901	-0.169382	-0.366283	3.6798e-05	0.299271	4.38893e-06
CD284 (TLR4)	3.4581	5.10952	11.4781	15.2273	13.2935	6.27333	5.50143	6.87905	8.75381	3.4269	6.11	5.91	146	CD284 (TLR4)	-0.185014	-0.0462705	-0.231284	0.13683	0.925311	0.477177
CD286 (TLR6)	0.66881	0.762381	1.19286	0.951905	0.930595	2.61167	0.66619	0.752381	1.15571	0.898889	0.90619	2.54214	147	CD286 (TLR6)	-0.0731746	-1.16252	-1.2357	0.198702	5.64406e-05	1.53358e-06
CD29	340.83	340.83	272.334	272.334	155.661	123.32	340.83	225.05	252.223	170.343	170.343	225.05	148	CD29	0.334145	0.0309953	0.36514	0.167201	0.925311	0.323382
CD290	0.510476	0.522381	0.550952	0.548571	0.559524	0.528095	0.528571	0.533571	0.575952	0.563571	0.564286	0.565238	149	CD290	-0.0190353	-0.0265438	-0.0455791	0.0178976	0.925311	0.400477
CD294	0.973333	0.607619	0.59	1.46718	0.992897	0.585238	0.823333	0.620952	0.625476	0.813333	0.823333	0.694048	150	CD294	0.421224	0.287446	0.70867	0.0114709	0.925311	0.00873254
CD298	692.142	370.066	692.142	692.142	370.066	692.142	692.142	340.83	450.48	525.512	272.334	272.334	151	CD298	0.94311	-0.638781	0.30433	0	0.216049	0.212673
CD3	1.65429	3.56095	4.67048	1.8919	3.04714	2.50762	2.98667	4.28476	4.63714	0.855952	1.41	2.45286	152	CD3	-0.73558	-0.213799	-0.949379	5e-09	0.925311	0.000674333
CD30	0.729524	0.796667	0.860476	0.741905	0.694048	0.70381	0.468095	0.55619	0.473333	0.563571	0.629524	0.694048	153	CD30	-0.096596	-0.0294723	-0.126068	0.232859	0.925311	0.340915
CD300e (IREM-2)	0.587143	0.941429	0.75881	0.586905	0.755238	0.60119	0.5	0.501905	0.588571	0.442381	0.481905	0.629524	154	CD300e (IREM-2)	-0.340858	0.0561838	-0.284674	0.0771901	0.925311	0.207085
CD300F	0.556905	0.869762	0.787143	0.528571	0.532857	0.585238	0.649762	1.19286	1.22714	13.2935	50.4143	41.8371	155	CD300F	-1.81853	0.254507	-1.56402	0.0137354	0.925311	0.0354542
CD301	6.73095	14.1438	14.5773	6.55905	9.21333	8.91286	7.14238	11.4781	20.3352	4.60381	7.75857	7.93667	156	CD301	-0.766629	-0.281251	-1.04788	1.59468e-08	0.925311	3.40453e-05
CD303	1.78095	3.83762	4.60381	1.68905	2.82238	2.41095	2.45286	3.78143	5.20095	0.699524	1.01286	1.29714	157	CD303	-0.790466	-0.238445	-1.02891	2.22112e-08	0.896796	6.80777e-08
CD304	1.46718	3.04714	2.98667	4.28476	2.45286	2.35143	1.93905	2.35143	3.78143	0.957619	1.28429	1.51238	158	CD304	-0.0790491	-0.218811	-0.29786	0.453356	0.925311	0.386544
CD307	1.49952	2.82238	3.56095	1.54143	2.25667	2.06714	2.18357	2.98667	4.35143	0.699524	1.2331	2.18357	159	CD307	-0.650463	-0.387392	-1.03786	2.33539e-09	0.731496	9.25077e-05
CD307d (FcRL4)	0.501429	0.604048	0.75881	0.548571	0.572857	0.542381	0.58119	0.604048	0.698571	0.733333	0.823333	0.765238	160	CD307d (FcRL4)	-0.139338	-0.0863917	-0.22573	0.0167056	0.925311	0.187761
CD31	1.68905	0.902381	0.749583	4.11881	1.3419	1.20952	1.49952	0.902381	0.625476	2.35143	1.52524	1.65429	161	CD31	1.04783	0.140331	1.18817	2.81482e-05	0.925311	4.57185e-07
CD314 (NKG2D)	0.480952	0.598095	0.627619	0.505238	0.532857	0.528095	0.547143	0.548571	0.625476	6.73095	7.26143	0.609048	162	CD314 (NKG2D)	-0.113538	1.90327	1.78974	0.1034	0.925311	0.540799
CD317	12.6843	14.5773	3.90762	21.6424	44.551	14.1438	14.5773	14.5773	4.05286	11.8952	17.3476	3.39571	163	CD317	-0.582657	1.83621	1.25356	0.113923	0	1.58914e-09
CD318 (CDCP1)	6.6481	0.768095	0.55381	4.47714	1.41	0.680952	8.03619	0.86619	0.686667	2.98667	0.699524	0.519048	164	CD318 (CDCP1)	2.5646	0.617344	3.18195	0	0.525679	0
CD319 (CRACC)	5.10952	11.8952	12.6843	7.75857	16.8029	20.7176	6.55905	11.8952	13.2935	8.91286	23.5319	24.5324	165	CD319 (CRACC)	-1.17805	-0.151549	-1.3296	0	0.761093	0
CD32	27.2379	28.4986	23.5319	84.1767	52.5619	25.9771	30.2738	33.7176	33.7176	17.3476	15.2273	22.699	166	CD32	0.290781	0.295519	0.5863	0.397471	0.925311	0.534951
CD324 (E-Cadherin)	0.957619	0.511905	0.704762	0.505238	0.459524	0.542381	0.481905	0.548571	0.588571	0.488571	0.58	0.501905	167	CD324 (E-Cadherin)	0.212545	-0.154651	0.0578941	0.432359	0.925311	0.604286
CD325	0.529048	0.69619	0.779762	0.566905	0.818333	0.88	0.528571	0.533571	0.605714	0.533571	0.610476	0.629524	168	CD325	-0.300893	-0.122912	-0.423805	0.0082829	0.893542	0.00013485
CD326 (Ep-CAM)	2.18357	0.511905	0.487143	1.43095	0.52	0.500952	1.45954	0.513571	0.661905	0.602381	0.469286	0.430476	169	CD326 (Ep-CAM)	1.49438	-0.0463044	1.44807	2.97443e-05	0.925311	8.51376e-05
CD328 (Siglec-7)	67.6876	50.4143	48.4581	60.6167	32.2	52.5619	64.9619	44.551	48.4581	52.5619	41.8371	50.4143	170	CD328 (Siglec-7)	0.540606	-0.24218	0.298426	3.36537e-06	0.513476	0.0918106
CD33	8.36381	2.29714	3.0781	8.61472	6.49615	4.35143	2.2769	1.23905	1.51238	1.78095	0.936012	1.11476	171	CD33	0.93954	0.125195	1.06473	0.000172233	0.925311	0.00136436
CD334 (FGFR4)	0.474762	0.459524	0.455714	0.42119	0.432381	0.457143	0.528571	0.492857	0.552857	0.466667	0.455714	0.53619	172	CD334 (FGFR4)	0.0392156	-0.121294	-0.0820787	0.288524	0.364743	0.289398
CD335 (NKp46)	0.539048	0.860476	0.851429	0.548571	0.6	0.60119	0.619048	0.752381	0.851429	0.583095	0.610476	0.694048	173	CD335 (NKp46)	-0.302202	-0.0866467	-0.388849	0.0233808	0.925311	0.00352667
CD336 (NKp44)	0.464286	0.45119	0.510952	0.586905	0.502857	0.481905	0.562857	0.492857	0.575952	0.583095	0.52	1.56	174	CD336 (NKp44)	0.159702	-0.669687	-0.509985	0.000338554	0.893418	0.508895
CD337 (NKp30)	0.41381	0.604048	0.455714	0.448571	0.484048	0.457143	0.481905	0.492857	0.534286	0.510476	0.595	0.480952	175	CD337 (NKp30)	-0.230413	0.174471	-0.0559423	0.0533773	0.731939	0.590129
CD338 (ABCG2)	3.66643	3.39571	6.49615	0.776667	1.01286	1.96286	3.56095	3.90762	5.32571	3.87262	5.32571	7.14238	176	CD338 (ABCG2)	-0.199915	-0.617328	-0.817243	0.160958	0.000402961	1.66696e-07
CD34	0.474762	0.634048	0.57881	0.479524	0.502857	0.500952	0.481905	0.713333	0.636429	0.583095	0.768095	0.752381	177	CD34	-0.374804	0.0849724	-0.289831	3.00702e-05	0.925311	0.00251486
CD340 (erbB2)	0.467381	0.655714	0.619048	0.479524	0.502857	0.512381	0.547143	0.588571	0.649048	0.488571	0.510476	0.519048	178	CD340 (erbB2)	-0.187395	-0.0265331	-0.213928	0.0524977	0.925311	0.0354542
CD344 (Frizzled-4)	0.91	1.23905	1.48429	1.09952	1.10286	1.12667	1.09619	1.37143	1.68905	1.20119	1.3419	1.54143	179	CD344 (Frizzled-4)	-0.231128	-0.208542	-0.43967	0.0771901	0.665913	0.000674333
CD35	0.895397	0.91	1.62714	3.66643	2.18357	1.73476	0.823333	0.837143	1.64071	0.957619	1.07143	6.14024	180	CD35	0.342569	-1.1555	-0.812932	0.453356	0.77418	0.340915
CD351	0.501429	0.571905	0.632143	0.528571	0.547143	0.542381	0.649762	0.631429	0.588571	0.855952	1.2331	1.51238	181	CD351	-0.234648	-0.134664	-0.369312	0.248527	0.925311	0.247665
CD352 (NTB-A)	1.08381	1.05333	1.07143	2.22012	1.59905	2.82238	0.755238	0.930595	0.980952	0.957619	1.65429	1.96286	182	CD352 (NTB-A)	-0.0620494	-0.384681	-0.446731	0.458432	0.896796	0.176352
CD354 (TREM-1)	0.980952	0.543333	0.550952	0.649762	0.61381	0.542381	0.823333	0.631429	0.649048	0.533571	0.595	0.66619	183	CD354 (TREM-1)	0.325871	-0.0150528	0.310818	0.169708	0.925311	0.27005
CD355 (CRTAM)	2.64667	5.38333	5.91	2.32429	3.4581	3.4581	3.27143	4.89667	6.55905	1.46718	3.66643	5.38333	184	CD355 (CRTAM)	-0.841984	-0.2921	-1.13408	9.75256e-06	0.896796	5.83233e-07
CD357 (GITR)	1.12667	1.73476	2.89143	0.898889	1.14119	1.55071	1.37143	1.96286	2.82238	1.0381	1.45954	0.733333	185	CD357 (GITR)	-0.506015	-0.344639	-0.850654	0	0.925311	0.228676
CD36	117.231	60.6167	93.94	525.512	296.762	101.392	139.05	185.13	185.13	296.762	450.48	450.48	186	CD36	0.11925	0.25703	0.37628	0.480694	0.925311	0.557985
CD360 (IL-21R)	0.632857	0.66881	0.795238	0.566905	0.631429	0.680952	0.66619	0.765238	0.800714	0.533571	0.686667	0.551905	187	CD360 (IL-21R)	-0.197807	-0.0396397	-0.237447	0.00608981	0.925311	0.0576083
CD38	2.06714	4.05286	0.704762	6.6481	19.9529	0.980952	2.02048	5.57762	0.86619	14.1438	24.5324	0.629524	188	CD38	-1.12109	4.0883	2.96721	1.26337e-09	5.85691e-06	0.00181416
CD39	44.551	48.4581	52.5619	41.8371	55.059	70.5019	48.4581	46.3214	52.5619	46.3214	70.5019	77.2595	189	CD39	-0.282409	-0.198748	-0.481158	0.101706	0.850812	0.00324059
CD4	0.547857	0.620952	0.604048	0.796667	1.06238	0.930595	0.528571	0.567619	0.534286	0.533571	0.58	0.587143	190	CD4	-0.234251	0.0919935	-0.142258	0.000930363	0.893418	0.0745268
CD40	1.41	1.56	1.26397	0.755238	1.0381	1.55071	1.65429	1.8919	2.18357	1.52524	2.22012	2.64667	191	CD40	-0.328213	-0.188163	-0.516376	0.00225402	0.925311	0.0778283
CD41	0.460476	0.463095	0.550952	0.448571	0.459524	3.83762	0.431429	0.417619	0.480952	0.488571	0.434286	0.455238	192	CD41	0.0436607	-1.58529	-1.54162	0.371752	0.897435	0.400477
CD42b	0.487143	0.644762	2.35143	0.479524	0.502857	0.528095	0.434286	0.524524	0.534286	0.442381	0.547143	0.53619	193	CD42b	-0.267778	-0.831757	-1.09954	0.000691088	0.925311	0.27005
CD43	15.2273	6.95095	11.8952	64.9619	16.2902	17.3476	13.7252	12.6843	12.6843	23.5319	18.5829	23.5319	194	CD43	1.10746	-0.264118	0.843338	0.0418361	0.925311	0.27005
CD44	139.05	55.059	67.6876	370.066	252.223	225.05	123.32	64.9619	101.392	370.066	252.223	296.762	195	CD44	0.682907	-0.145836	0.537071	1.23032e-05	0.86864	0.00584267
CD45	84.1767	123.32	70.5019	72.71	77.2595	64.9619	67.6876	87.7095	117.231	48.4581	80.831	84.1767	196	CD45	-0.435018	0.131892	-0.303126	0.00625244	0.925311	0.400477
CD45RA	0.430476	0.45119	0.430476	0.586905	0.572857	0.556905	0.42119	0.432381	2.48024	0.466667	0.455714	0.629524	197	CD45RA	-0.00521901	-1.09943	-1.10465	0.48973	0.893542	0.360901
CD45RB	2.25667	1.37143	1.93905	6.11	4.89667	4.47714	3.83762	2.57667	3.4581	1.73476	2.35143	5.20095	198	CD45RB	0.316124	-0.429173	-0.113049	0.32055	0.90929	0.599711
CD45RO	21.6424	32.2	34.9962	19.9529	23.5319	23.5319	23.5319	38.9505	44.551	9.79476	22.699	33.7176	199	CD45RO	-0.647745	-0.220829	-0.868574	0.00179363	0.925311	0.00202308
CD46	9.44619	2.98667	4.00429	11.4781	7.14238	8.36381	5.20095	3.27143	3.56095	8.36381	6.6481	6.87905	200	CD46	0.782639	-0.186047	0.596592	0.00033265	0.925311	0.0145764
CD47	155.661	87.7095	72.71	155.661	170.343	93.94	155.661	109.789	67.6876	123.32	117.231	80.831	201	CD47	0.283255	0.622076	0.905332	0.115118	0.015573	5.82108e-07
CD48	16.8029	8.61472	5.20095	9.07	8.36381	3.0781	21.6424	10.4314	5.57762	9.44619	9.44619	12.6843	202	CD48	0.62808	0.473685	1.10177	0.148893	0.850812	0.0352147
CD49a	1.73476	0.776667	0.69619	1.23905	0.64	0.649762	1.65429	0.700476	0.705714	1.41	0.661905	0.808333	203	CD49a	1.1195	-0.0414246	1.07808	0	0.925311	0
CD49c	296.762	225.05	225.05	296.762	185.13	525.512	170.343	117.231	155.661	109.789	101.392	139.05	204	CD49c	0.474456	-0.733198	-0.258742	0.00125597	0.469538	0.593915
CD49d	4.89667	2.35143	2.41095	5.50143	2.57667	3.39571	6.87905	4.18476	2.35143	7.14238	5.38333	3.61369	205	CD49d	0.752361	0.300341	1.0527	1.43247e-06	0.925311	7.09162e-05
CD49e	64.9619	44.551	44.551	32.2	21.6424	28.4986	80.831	48.4581	41.8371	80.831	67.6876	52.5619	206	CD49e	0.505347	0.122905	0.628252	4.23542e-07	0.925311	0.00324059
CD49f	38.9505	16.2902	32.2	12.6843	5.78095	10.4314	34.9962	17.3476	28.4986	16.8029	7.93667	18.5829	207	CD49f	1.12711	-0.921786	0.205321	0	0	0.253839
CD5	0.487143	0.497143	0.535238	0.505238	0.502857	0.512381	0.481905	0.501905	0.489524	0.510476	0.531905	0.587143	208	CD5	-0.0352186	-0.0627933	-0.0980119	0.0619452	0.850812	0.0806147
CD50 (ICAM-3)	24.5324	12.6843	15.2273	20.7176	18.5829	16.8029	32.2	22.699	34.9962	13.7252	12.6843	15.2273	209	CD50 (ICAM-3)	0.452027	-0.303466	0.148561	0.0504976	0.893418	0.489847
CD51	13.7252	18.5829	24.5324	14.1438	12.6843	21.6424	18.5829	17.9786	23.5319	9.21333	9.79476	17.9786	210	CD51	-0.0849277	-0.57063	-0.655557	0.453356	0.000522251	5.36722e-06
CD51/61	3.0781	1.8919	1.78095	3.04714	2.12476	2.45286	7.26143	4.67048	6.07571	1.52524	1.17429	1.45954	211	CD51/61	0.596596	-0.255131	0.341465	7.28972e-14	0.819758	0.0306771
CD52	87.7095	72.71	80.831	24.5324	22.699	46.3214	84.1767	72.71	93.94	64.9619	48.4581	87.7095	212	CD52	0.27127	-0.511801	-0.24053	0.000291478	0.105716	0.249968
CD53	77.2595	41.8371	64.9619	87.7095	80.831	80.831	117.231	70.5019	123.32	10.4314	8.03619	10.1195	213	CD53	0.54041	-0.472792	0.0676185	0.00156369	0.0839053	0.591633
CD54	34.9962	4.89667	6.55905	55.059	17.9786	19.9529	33.7176	10.7457	7.75857	84.1767	25.9771	25.9771	214	CD54	1.8029	-0.015638	1.78726	3.09937e-15	0.925311	4.23593e-14
CD55	30.2738	3.66643	3.66643	14.5773	7.44	6.87905	24.5324	5.20095	3.66643	21.6424	8.68427	9.07	215	CD55	1.86483	0.102237	1.96707	2.47725e-05	0.925311	3.23588e-06
CD56 (NCAM)	0.551429	0.539048	0.528571	0.548571	0.532857	16.2902	0.458571	0.492857	0.480952	1.46718	2.06714	1.48429	216	CD56 (NCAM)	-0.263432	-2.3707	-2.63414	0.345146	0.925311	0.467895
CD57	0.430476	0.405714	0.41	0.505238	0.459524	0.457143	0.42119	0.417619	0.394048	0.649762	0.42119	0.455238	217	CD57	0.235835	-0.0104442	0.225391	0.0853204	0.925311	0.15447
CD58	70.5019	70.5019	77.2595	101.392	117.231	185.13	70.5019	84.1767	77.2595	101.392	109.789	109.789	218	CD58	-0.150914	-0.23569	-0.386605	0.0279606	0.925311	0.212673
CD59	252.223	205.036	525.512	185.13	101.392	155.661	370.066	252.223	370.066	272.334	155.661	205.036	219	CD59	0.596076	-0.814527	-0.218451	9.52017e-06	0.146839	0.604286
CD6	0.551429	0.586667	0.464286	0.649762	0.547143	0.569286	0.450476	0.455476	0.473333	0.488571	0.469286	0.53619	220	CD6	0.0561278	0.0108871	0.0670148	0.442657	0.925311	0.593915
CD61	2.50762	1.54143	1.96286	0.818333	0.851429	1.04571	5.91	3.04714	4.18476	2.50762	1.68905	1.3419	221	CD61	0.72009	-0.259722	0.460368	0.0300207	0.925311	0.289398
CD62E	0.655714	0.787143	0.623333	0.609048	0.717619	0.569286	0.442381	0.455476	0.46119	0.510476	0.717619	0.519048	222	CD62E	-0.272067	0.301486	0.0294182	0.00668727	0.0276506	0.604286
CD62L	0.855952	1.49952	1.46718	0.851429	0.951905	1.27413	0.562857	0.992897	1.20119	0.407857	0.42119	0.430476	223	CD62L	-0.529454	-0.177955	-0.707408	0.0332527	0.925311	0.00349311
CD62P (P-Selectin)	0.785	1.46718	1.68905	0.725	0.835	1.12667	0.702143	1.28429	1.59905	0.488571	0.547143	0.629524	224	CD62P (P-Selectin)	-0.614062	-0.287247	-0.901309	0.00459876	0.731496	7.08141e-06
CD63	370.066	525.512	340.83	205.036	450.48	205.036	296.762	450.48	272.334	185.13	340.83	117.231	225	CD63	-0.74158	0.917846	0.176266	4.54572e-06	5.43174e-07	0.372643
CD64	32.2	84.1767	87.7095	17.9786	48.4581	48.4581	38.9505	67.6876	84.1767	19.9529	44.551	48.4581	226	CD64	-1.16662	-0.13451	-1.30113	0	0.925311	0
CD66a/c/e	2.57667	1.78095	2.64667	0.705714	1.09619	1.78095	1.73476	1.46718	1.56	0.699524	0.749583	0.733333	227	CD66a/c/e	0.166401	-0.399893	-0.233492	0.48973	0.925311	0.410562
CD66b	0.539048	0.720476	0.684286	0.448571	0.484048	0.481905	0.442381	0.444762	0.430476	0.442381	0.500952	0.480952	228	CD66b	-0.199622	0.0495653	-0.150057	0.0269664	0.925311	0.176929
CD69	0.717619	0.782857	0.525238	0.835	1.96286	0.500952	0.481905	0.785	0.41	0.813333	0.980952	0.455238	229	CD69	-0.663784	1.25418	0.5904	0.0255046	0.000256854	0.0937158
CD7	1.48429	3.0781	3.27143	1.05333	1.65429	1.93905	1.87381	2.64667	4.00429	0.67	0.951905	2.18357	230	CD7	-0.713247	-0.45227	-1.16552	6.75415e-07	0.252187	3.48349e-07
CD70	1.19286	0.951905	0.779762	1.65429	1.51238	11.8952	0.649762	0.56119	0.552857	0.67	0.610476	0.785	231	CD70	0.196643	-1.94635	-1.7497	5.12598e-05	0.925311	0.545106
CD71	41.8371	170.343	139.05	123.32	64.9619	139.05	50.4143	170.343	109.789	50.4143	77.2595	46.3214	232	CD71	-0.8604	0.153359	-0.707041	0.16811	0.925311	0.340915
CD73	1.8919	1.09619	1.4519	2.06714	1.65429	1.4519	3.90762	1.73476	1.8919	1.64071	1.3419	1.81238	233	CD73	0.706259	-0.181446	0.524813	0.00297221	0.925311	0.131235
CD74	0.607619	0.752381	0.67881	0.66619	0.739524	0.725	0.5	0.652381	0.605714	0.813333	0.895397	3.83762	234	CD74	-0.232561	-0.943811	-1.17637	0.000173323	0.925311	0.345951
CD79b	0.620952	0.649048	0.604048	0.684286	0.654286	0.741905	0.458571	0.57881	0.564286	0.583095	0.735238	0.647143	235	CD79b	-0.157365	0.0334568	-0.123908	0.102099	0.925311	0.280993
CD80	1.20952	1.10286	0.963333	0.776667	0.886667	0.823333	0.547143	0.980952	0.67	0.898889	1.3419	0.733333	236	CD80	-0.329342	0.434928	0.105587	0.0959794	0.297384	0.604286
CD81	225.05	139.05	123.32	93.94	67.6876	77.2595	185.13	155.661	70.5019	205.036	185.13	123.32	237	CD81	0.37317	0.473269	0.84644	0.00437042	0.761093	0.00890779
CD82	185.13	252.223	296.762	139.05	205.036	340.83	205.036	205.036	205.036	225.05	296.762	340.83	238	CD82	-0.346542	-0.30332	-0.649862	0.0145946	0.891184	0.0133205
CD83	4.96905	6.11	5.32571	5.57762	9.44619	9.21333	0.776667	5.32571	4.28476	4.28476	16.2902	11.4781	239	CD83	-1.25192	0.29481	-0.957114	0.00434733	0.925311	0.0354542
CD84	19.9529	93.94	170.343	34.9962	87.7095	272.334	20.7176	77.2595	139.05	34.9962	93.94	170.343	240	CD84	-1.67288	-1.09182	-2.7647	0	5.85691e-06	0
CD85a (ILT5)	5.91	4.28476	4.74476	28.4986	28.4986	34.9962	25.9771	24.5324	18.5829	72.71	52.5619	72.71	241	CD85a (ILT5)	0.276567	-0.254042	0.022525	0.0929552	0.925311	0.561252
CD85d (ILT4)	6.11	4.35143	4.18476	25.9771	24.5324	30.2738	0.973333	1.03	0.941429	0.898889	1.17429	1.59905	242	CD85d (ILT4)	0.127447	-0.251126	-0.123679	0.48973	0.925311	0.599711
CD85g (ILT7)	10.4314	4.74476	3.4581	9.44619	9.07	7.93667	0.431429	0.432381	0.501905	0.442381	0.469286	8.36381	243	CD85g (ILT7)	0.495783	-0.46124	0.0345426	0.374762	0.925311	0.590129
CD85h (ILT1)	8.91286	8.36381	4.96905	6.49615	6.17048	4.89667	6.07571	4.96905	2.89143	8.75381	17.9786	19.9529	244	CD85h (ILT1)	-0.309806	0.196463	-0.113344	0.488736	0.925311	0.545106
CD85j (ILT2)	17.9786	17.9786	17.3476	18.5829	38.9505	32.2	19.9529	25.9771	4.47714	33.7176	38.9505	32.2	245	CD85j (ILT2)	-0.433476	0.499011	0.0655354	0.146097	0.893418	0.580034
CD85k (ILT3)	23.5319	20.7176	16.8029	17.3476	30.2738	24.5324	6.17048	3.66643	1.95095	10.7457	11.8952	8.91286	246	CD85k (ILT3)	-0.203543	0.350482	0.146939	0.48973	0.850812	0.325939
CD86	60.6167	46.3214	46.3214	117.231	123.32	109.789	52.5619	52.5619	46.3214	67.6876	72.71	44.551	247	CD86	0.0154915	0.255883	0.271374	0.482349	0.529653	0.0745268
CD87	0.941429	0.752381	1.01738	1.15571	0.845238	0.980952	0.702143	0.67	1.41	9.07	16.8029	1.01738	248	CD87	-0.684108	2.10736	1.42325	0.48973	0.925311	0.590129
CD88	101.392	101.392	155.661	80.831	109.789	252.223	109.789	123.32	170.343	139.05	139.05	155.661	249	CD88	-0.135625	-0.632043	-0.767668	0.22545	0.0932682	0.00189034
CD89	9.79476	2.50762	3.39571	2.22012	1.20119	1.62714	12.6843	4.05286	5.10952	7.26143	3.33357	6.73095	250	CD89	1.52635	-0.603949	0.922405	4.72755e-08	0.44104	0.00824554
CD8a	1.93905	2.25667	1.65429	1.48429	2.06714	1.59905	0.402857	0.4	0.41	0.407857	0.405714	0.430476	251	CD8a	-0.276787	0.325381	0.0485935	0.215156	0.833695	0.604286
CD9	450.48	272.334	205.036	450.48	340.83	370.066	450.48	370.066	340.83	340.83	205.036	252.223	252	CD9	0.510102	0.0246261	0.534728	2.16067e-05	0.925311	0.00635842
CD90 (Thy1)	0.768095	0.634048	0.45119	0.973333	0.66881	0.542381	0.739524	0.67	0.46119	0.510476	0.481905	0.468095	253	CD90 (Thy1)	0.285252	0.352332	0.637583	0.0197073	0.299271	0.000308619
CD93	0.628571	0.551905	0.63881	0.66619	0.64	0.649762	0.458571	0.481905	0.67	0.510476	0.500952	0.480952	254	CD93	0.0578951	-0.165742	-0.107847	0.384177	0.925311	0.531911
CD94	2.06714	4.00429	0.733333	0.528571	0.587143	0.569286	0.547143	0.548571	0.534286	0.442381	0.481905	0.501905	255	CD94	-0.64899	1.26528	0.616295	0.218888	0.925311	0.590129
CD95	50.4143	25.9771	33.7176	23.5319	20.7176	33.7176	46.3214	30.2738	38.9505	41.8371	19.9529	21.6424	256	CD95	0.742039	-0.401573	0.340466	0.00130058	0.772478	0.36814
CD96	0.564762	0.564286	0.557619	0.566905	0.587143	0.628571	0.684286	0.652381	0.636429	0.602381	0.735238	0.765238	257	CD96	-0.0702743	-0.0274705	-0.0977449	0.403962	0.925311	0.395325
CD97	13.2935	8.91286	3.78143	67.6876	15.2273	18.5829	14.1438	6.55905	6.11	38.9505	10.4314	14.1438	258	CD97	1.70476	-0.0512514	1.65351	3.6798e-05	0.925311	5.36722e-06
CD99	109.789	155.661	117.231	77.2595	84.1767	84.1767	87.7095	101.392	87.7095	87.7095	84.1767	93.94	259	CD99	-0.230991	0.151281	-0.0797094	0.11007	0.925311	0.543919
CLEC12A	2.45286	3.4581	4.47714	3.39571	2.64667	3.56095	3.78143	3.56095	4.74476	3.87262	2.45286	4.60381	260	CLEC12A	0.15602	-0.520762	-0.364742	0.395845	0.10245	0.163948
CLEC9A	4.05286	5.20095	6.17048	2.98667	3.27143	2.98667	4.63714	5.38333	5.38333	3.17476	4.00429	4.05286	261	CLEC9A	-0.26613	-0.0580534	-0.324184	7.41533e-06	0.925311	0.0225538
CX3CR1	3.56095	6.55905	8.19857	3.87262	5.38333	6.27333	4.74476	6.49615	7.14238	1.20119	2.73452	4.28476	262	CX3CR1	-0.662203	-0.29067	-0.952872	5.63621e-05	0.850812	1.13444e-05
CXCR7	0.636429	0.650476	0.768095	0.609048	0.684286	0.649762	0.973333	0.891032	1.01738	0.67	0.823333	0.694048	263	CXCR7	-0.0779212	-0.0374372	-0.115358	0.367353	0.925311	0.36106
delta-Opioid Receptor	0.494762	0.64	0.597143	0.548571	0.66881	0.585238	0.562857	0.57881	0.649048	0.533571	0.510476	0.455238	264	delta-Opioid Receptor	-0.164439	0.0686429	-0.0957958	0.187974	0.925311	0.531911
DLL1	0.762381	0.438333	0.445238	0.697381	0.459524	0.725	0.684286	0.432381	0.494762	1.68905	0.434286	0.402857	265	DLL1	1.11923	-0.228858	0.890373	0.00286333	0.925311	0.0308013
DLL4	0.44	0.4	0.435476	0.479524	0.459524	0.481905	0.450476	0.425952	0.501905	0.442381	0.445	0.411905	266	DLL4	0.0667171	-0.0816128	-0.0148956	0.0663112	0.896796	0.604286
DR3 (TRAMP)	0.697381	0.963333	1.0381	0.632143	0.654286	0.680952	0.739524	0.957619	1.4519	0.992897	0.88	0.898889	267	DR3 (TRAMP)	-0.174337	-0.236187	-0.410524	0.345146	0.925311	0.155243
EGFR	0.494762	0.533571	1.15571	0.528571	0.502857	0.569286	0.635238	0.63881	0.737143	0.563571	0.564286	0.519048	268	EGFR	-0.0112404	-0.412697	-0.423937	0.48973	0.893542	0.344762
erbB3/ HER-3	0.795238	1.85571	2.82238	1.15571	1.73476	1.49952	1.53333	2.25667	3.04714	0.602381	0.787143	0.848333	269	erbB3/ HER-3	-0.699017	-0.308738	-1.00775	0.00119928	0.925311	0.00295473
Fc epsilon RI alpha	0.467381	0.559524	0.531905	0.479524	0.502857	0.500952	0.5	0.513571	0.564286	0.533571	0.52	0.565238	270	Fc epsilon RI alpha	-0.0817586	-0.0450148	-0.126773	0.175791	0.925311	0.0509566
FcRL6	0.564762	0.684286	1.12667	1.3419	0.66881	0.785	0.930595	0.796667	0.686667	4.93286	1.01286	2.18357	271	FcRL6	1.29682	-0.596466	0.700351	0.146097	0.925311	0.545713
Galectin-9	0.70381	0.886667	0.800714	4.00429	2.93905	1.85571	1.17429	1.48429	1.20119	3.4269	4.74476	1.62714	272	Galectin-9	-0.111137	0.874378	0.763241	0.408371	0.529653	0.323382
GARP (LRRC32)	0.448571	0.445	0.44	0.528571	0.484048	0.481905	0.468095	0.455476	0.501905	0.533571	0.510476	0.492381	273	GARP (LRRC32)	0.0624349	-0.0160431	0.0463918	0.0339859	0.925311	0.508895
HLA-A,B,C	46.3214	109.789	60.6167	52.5619	93.94	72.71	60.6167	139.05	80.831	16.2902	32.2	55.059	274	HLA-A,B,C	-1.09295	0.478039	-0.614913	0	0.925311	0.112176
HLA-A2	205.036	450.48	450.48	225.05	692.142	450.48	225.05	525.512	525.512	692.142	692.142	692.142	275	HLA-A2	-0.808907	0.155835	-0.653072	0.00131591	0.925311	0.012395
HLA-DQ	2.82238	5.50143	4.89667	0.448571	0.432381	0.429286	0.58119	0.776667	0.755238	4.00429	4.00429	3.61369	276	HLA-DQ	-0.447654	0.144305	-0.30335	0.146097	0.925311	0.378831
HLA-DR	52.5619	80.831	50.4143	22.699	50.4143	38.9505	41.8371	80.831	55.059	55.059	60.6167	60.6167	277	HLA-DR	-0.663551	0.411368	-0.252183	0.000628684	0.416965	0.247065
HLA-E	5.32571	4.18476	4.05286	7.14238	10.7457	6.73095	4.28476	4.00429	3.27143	6.55905	8.91286	6.14024	278	HLA-E	-0.256487	0.463522	0.207035	0.395845	0.252187	0.301491
HLA-G	7.75857	19.9529	20.7176	7.44	9.79476	8.61472	9.21333	20.7176	20.3352	2.73452	6.17048	10.4314	279	HLA-G	-1.06095	-0.0856291	-1.14658	8.24907e-06	0.925311	0.000674333
IFN-gamma R beta chain	0.697381	0.586667	0.572857	0.548571	0.587143	0.628571	0.684286	0.700476	0.941429	0.813333	0.823333	0.609048	280	IFN-gamma R beta chain	0.0243685	-0.0287439	-0.00437541	0.48973	0.925311	0.604286
Ig light chain kappa	6.49615	9.79476	10.1195	5.38333	6.73095	5.57762	9.44619	13.7252	17.3476	5.44238	9.21333	14.5773	281	Ig light chain kappa	-0.560035	-0.271082	-0.831118	1.11188e-08	0.925311	0.010295
Ig light chain lambda	5.50143	8.75381	14.1438	4.60381	5.32571	4.28476	7.44	9.44619	13.7252	5.44238	9.07	10.7457	282	Ig light chain lambda	-0.503825	-0.396279	-0.900105	0.00081244	0.925311	0.0145764
IgD	3.39571	5.32571	7.93667	2.89143	3.80952	4.70762	4.35143	6.07571	6.87905	2.50762	3.33357	4.41429	283	IgD	-0.496348	-0.368286	-0.864635	8.08532e-16	0.0281449	1.13193e-13
IgM	1.62714	1.28429	1.29071	0.941429	0.800714	0.649762	1.79667	1.49952	0.800714	0.768095	0.717619	0.519048	284	IgM	0.254841	0.400078	0.654919	1.79483e-05	0.299271	0.00226069
IL-28RA	3.04714	5.57762	6.87905	2.61167	3.90762	3.90762	4.05286	5.91	6.73095	1.57952	2.57667	4.18476	285	IL-28RA	-0.670546	-0.27211	-0.942656	0	0.726782	1.79375e-07
integrin ├ƒ5	7.44	10.1195	7.75857	6.87905	4.47714	5.10952	4.47714	5.10952	5.78095	2.50762	2.50762	5.50143	287	integrin ├ƒ5	-0.0603454	-0.120595	-0.18094	0.48973	0.925311	0.532164
integrin ├ƒ7	1.15571	1.12667	0.557619	1.43095	1.06238	0.680952	0.930595	0.796667	0.480952	0.768095	0.686667	0.519048	288	integrin ├ƒ7	0.2227	0.714137	0.936837	0.0222318	2.07266e-06	6.61034e-12
Integrin alpha9beta1	0.717619	0.59	0.713333	0.697381	0.61381	0.70381	0.619048	0.588571	0.534286	0.898889	0.749583	0.66619	286	Integrin alpha9beta1	0.206402	-0.0423114	0.164091	9.18468e-05	0.925311	0.309254
Jagged 2	0.644286	0.571905	0.604048	0.566905	0.559524	0.512381	0.619048	0.631429	0.625476	0.533571	0.531905	0.587143	289	Jagged 2	0.0427693	-0.0213957	0.0213737	0.395845	0.925311	0.604286
LAP	0.480952	0.455714	0.478571	0.649762	0.547143	0.512381	0.511429	0.481905	0.46119	0.510476	0.500952	0.519048	290	LAP	0.116435	0.0105909	0.127026	0.0431336	0.925311	0.228676
LT-beta R	4.67048	1.68905	1.54143	2.41095	1.83405	1.37143	4.00429	1.85571	1.85571	6.37619	4.89667	2.02048	291	LT-beta R	0.765006	0.597924	1.36293	0.00244311	0.731939	2.2231e-05
Mac-2 (Galectin-3)	0.455238	0.598095	0.467381	0.505238	0.52	0.481905	0.739524	0.837143	0.686667	0.631429	0.699524	0.694048	292	Mac-2 (Galectin-3)	-0.187368	0.188253	0.000884275	0.0201319	0.14396	0.604286
MAIR-II	0.744345	1.96286	1.56	1.52524	1.14119	0.70381	0.895397	1.07143	0.980952	1.85571	1.85571	2.38119	293	MAIR-II	-0.264556	0.100345	-0.16421	0.415477	0.925311	0.604286
MICA/ MICB	1.85571	3.90762	4.35143	1.56	1.93905	2.18357	2.82238	3.39571	4.63714	0.813333	1.48429	1.93905	294	MICA/ MICB	-0.605214	-0.289597	-0.894811	0.00083343	0.731496	3.48349e-07
Ms IgG1, kappa ITCL	0.494762	0.432381	0.464286	0.448571	0.415714	0.457143	0.562857	0.501905	0.489524	0.466667	0.455714	0.430476	295	Ms IgG1, kappa ITCL	0.127717	-0.0282558	0.0994611	0.000912101	0.925311	0.193135
Ms IgG2a, kappa ITCL	4.18476	7.75857	7.14238	2.61167	3.80952	4.05286	4.96905	6.6481	7.93667	2.15417	4.60381	6.07571	296	Ms IgG2a, kappa ITCL	-0.713177	-0.143561	-0.856738	6.392e-06	0.925311	8.3354e-07
Ms IgG2b, kappa ITCL	0.544048	0.474048	0.496667	0.479524	0.459524	0.481905	0.5	0.524524	0.480952	0.488571	0.469286	0.480952	297	Ms IgG2b, kappa ITCL	0.062091	-0.00976898	0.052322	0.247245	0.925311	0.430219
Ms IgG3, kappa ITCL	0.628571	0.733333	0.733333	0.548571	0.572857	0.628571	0.649762	0.851429	0.776667	0.602381	0.547143	1.20952	298	Ms IgG3, kappa ITCL	-0.154969	-0.307839	-0.462808	0.326897	0.896796	0.181461
Ms IgM, kappa ITCL	0.61381	1.52524	1.52524	0.755238	1.56	1.81238	0.619048	1.11476	1.23905	0.442381	0.547143	0.501905	299	Ms IgM, kappa ITCL	-0.96582	-0.0973633	-1.06318	5.63621e-05	0.925311	2.23142e-05
MSC (W3D5)	2.89143	5.91	5.78095	1.83405	2.93905	3.04714	4.18476	5.50143	6.17048	1.85571	4.00429	6.49615	300	MSC (W3D5)	-0.769678	-0.227828	-0.997507	6.15438e-06	0.925311	0.000166449
MSC (W5C5)	0.501429	0.490476	0.528571	0.586905	0.61381	0.556905	0.720476	0.733333	1.09619	0.631429	0.661905	1.05333	301	MSC (W5C5)	-0.0346314	-0.372112	-0.406744	0.23674	0.772478	0.212673
MSC (W7C6)	0.91	0.644762	0.649762	0.741905	0.572857	0.542381	0.951905	0.690476	0.625476	0.733333	0.610476	0.480952	302	MSC (W7C6)	0.406008	0.131868	0.537876	1.59415e-12	0.299271	0
MSC and NPC (W4A5)	1.81238	2.64667	2.29714	1.73476	6.11	0.941429	3.4581	4.47714	3.90762	7.44	11.1119	6.55905	303	MSC and NPC (W4A5)	-0.753074	0.82894	0.0758666	0.041507	0.416965	0.604286
MSCA-1 (MSC)	0.487143	0.531429	0.518571	0.505238	0.459524	0.429286	0.528571	0.481905	0.473333	0.510476	0.492381	0.501905	304	MSCA-1 (MSC)	0.0477905	0.0312739	0.0790644	0.408371	0.925311	0.326365
NKp80	0.6	0.51619	0.505238	0.479524	0.459524	0.457143	0.58119	0.548571	0.534286	0.602381	0.564286	0.587143	305	NKp80	0.115781	0.00329307	0.119074	0.00457696	0.925311	0.00635842
Notch 1	0.587143	0.480952	0.531905	0.505238	0.484048	0.457143	0.649762	0.57881	0.575952	0.563571	0.610476	0.609048	306	Notch 1	0.0980041	-0.0131739	0.0848302	0.22545	0.925311	0.380925
Notch 2	2.98667	4.96905	6.11	1.78095	2.41095	2.89143	3.66643	4.74476	5.91	1.2331	2.02048	3.0781	307	Notch 2	-0.549155	-0.346841	-0.895996	8.60086e-09	0.0746432	8.99939e-13
Notch 3	0.480952	0.45119	0.467381	0.505238	0.459524	0.457143	0.547143	0.513571	0.494762	0.533571	0.531905	0.53619	308	Notch 3	0.0794251	0.000526884	0.0799519	0.0114709	0.925311	0.0417959
Notch 4	0.628571	0.930595	0.496667	0.505238	0.484048	0.585238	0.619048	0.588571	0.51619	0.649762	0.661905	0.795238	309	Notch 4	-0.149592	0.155179	0.00558657	0.435132	0.925311	0.604286
NPC (57D2)	0.744345	0.813333	0.84119	0.609048	1.0219	0.70381	0.855952	1.09619	1.27413	1.29714	1.95095	2.82238	310	NPC (57D2)	-0.477558	-0.208496	-0.686054	0.00448563	0.925311	0.0665356
Podoplanin	3.78143	1.48429	2.02048	1.01738	0.704762	0.980952	1.3419	0.91	1.04571	3.17476	1.09952	1.45954	311	Podoplanin	1.14973	-0.391286	0.758445	1.50314e-05	0.664067	0.0188308
Pre-BCR	0.517619	0.577619	0.69619	0.505238	0.52	0.500952	0.619048	0.620952	1.04571	0.563571	0.58	0.898889	312	Pre-BCR	-0.0596473	-0.450829	-0.510476	0.120596	0.299271	0.0352753
PSMA	0.460476	0.46619	0.455714	0.632143	0.502857	0.457143	0.547143	0.513571	0.717619	0.488571	0.481905	0.551905	313	PSMA	0.115544	-0.151723	-0.0361788	0.274889	0.925311	0.604286
Rat IgG1, kappa ITCL	0.655714	0.612143	0.57881	0.479524	0.459524	0.481905	0.755238	0.67	0.717619	0.488571	0.469286	0.501905	314	Rat IgG1, kappa ITCL	0.105716	-0.0445165	0.0611997	0.000807933	0.925311	0.428063
Rat IgG2a, kappa ITCL	0.587143	0.501905	0.505238	0.479524	0.459524	0.500952	0.58119	0.604048	0.605714	0.602381	0.595	0.66619	315	Rat IgG2a, kappa ITCL	0.0587283	-0.0764787	-0.0177504	0.371752	0.925311	0.604286
Rat IgG2b, kappa ITCL	0.717619	1.4519	1.81238	0.649762	0.704762	0.75881	1.01738	1.62714	1.73476	0.563571	0.661905	1.01738	316	Rat IgG2b, kappa ITCL	-0.592516	-0.259915	-0.85243	0.0233808	0.850812	0.000295416
Rat IgM, kappa ITCL	0.445	0.429286	0.418571	0.42119	0.415714	0.481905	0.468095	0.455476	0.430476	0.418095	0.42119	0.455238	317	Rat IgM, kappa ITCL	0.0255106	-0.0530801	-0.0275695	0.123995	0.925311	0.599711
Siglec-10	0.480952	0.484048	0.496667	0.505238	0.502857	0.481905	0.562857	0.604048	0.534286	0.563571	0.58	0.647143	318	Siglec-10	-0.0392954	0.00729677	-0.0319987	0.202239	0.925311	0.604286
Siglec-8	0.605714	0.504524	0.501905	0.505238	0.52	0.741905	0.547143	0.501905	0.534286	0.649762	0.58	0.587143	319	Siglec-8	0.131755	-0.167186	-0.0354315	0.108978	0.925311	0.604286
Siglec-9	20.7176	4.60381	6.6481	10.7457	4.00429	7.26143	9.07	2.41095	2.41095	14.5773	7.14238	9.44619	320	Siglec-9	1.60145	-0.504628	1.09682	1.11403e-08	0.761093	8.28168e-05
SSEA-1	0.6	3.78143	0.895397	0.479524	1.51238	0.569286	1.79667	8.91286	0.67	0.855952	4.35143	0.468095	322	SSEA-1	-2.31397	2.83392	0.519952	0	1.60431e-05	0.553316
SSEA-3	0.394048	0.388095	0.388095	0.402857	0.415714	0.402857	2.38119	0.455476	0.51619	0.418095	0.42119	0.402857	323	SSEA-3	1.0976	-0.0251262	1.07247	0.290556	0.925311	0.400477
SSEA-4	0.504524	0.620952	0.540238	0.586905	0.532857	0.457143	0.598095	0.604048	0.564286	0.533571	0.445	0.430476	324	SSEA-4	0.0131938	0.145055	0.158249	0.48973	0.850812	0.241905
SSEA-5	0.776667	0.67881	0.644762	0.66619	0.717619	0.542381	0.635238	0.741905	0.88	0.768095	0.564286	0.609048	325	SSEA-5	0.074674	0.0141774	0.0888514	0.480694	0.925311	0.561495
TCR alpha/beta	0.572857	0.478571	0.478571	0.479524	0.432381	0.429286	0.528571	0.513571	0.552857	0.488571	0.492381	0.519048	326	TCR alpha/beta	0.11052	-0.0465483	0.0639719	0.150122	0.925311	0.455403
TCR gamma/delta	0.75381	0.539048	0.586905	0.528571	0.532857	0.512381	0.66619	0.652381	0.832857	0.733333	0.787143	1.11476	327	TCR gamma/delta	0.0947498	-0.278836	-0.184086	0.456302	0.86864	0.542263
TCR V gamma 9	0.450476	0.429286	0.45119	0.402857	0.415714	0.457143	0.481905	0.474762	0.480952	0.533571	0.547143	0.519048	328	TCR V gamma 9	0.0014712	-0.0316649	-0.0301937	0.48973	0.925311	0.551791
TCR Valpha24-Jalpha18	0.529048	0.42119	0.445238	0.402857	0.394048	0.429286	0.5	0.466667	0.494762	0.602381	0.642143	0.647143	329	TCR Valpha24-Jalpha18	0.0803778	-0.0676578	0.01272	0.277948	0.925311	0.604286
TCR Valpha7,2	0.465714	0.42119	0.445238	0.42119	0.405714	0.429286	0.5	0.466667	0.445238	0.510476	0.500952	0.501905	330	TCR Valpha7,2	0.0804083	-0.0216579	0.0587504	0.0050129	0.925311	0.319029
TCR Vbeta13,2	0.474762	0.434286	0.42381	0.448571	0.484048	0.402857	0.511429	0.481905	0.46119	0.602381	0.547143	0.6	331	TCR Vbeta13,2	0.065012	0.0447855	0.109798	0.377782	0.925311	0.179363
TCR Vbeta23	0.582381	0.528095	0.487143	0.548571	0.6	0.680952	0.562857	0.56119	0.649048	0.563571	0.564286	0.898889	332	TCR Vbeta23	0.00243673	-0.269287	-0.26685	0.48973	0.874239	0.345951
TCR Vbeta8	0.41381	0.45119	0.417619	0.42119	0.459524	0.429286	0.481905	0.501905	0.575952	0.631429	0.58	0.629524	333	TCR Vbeta8	-0.0324254	-0.0426326	-0.075058	0.433433	0.925311	0.455403
TCR Vbeta9	0.460476	0.478571	0.460476	0.528571	0.559524	0.457143	0.511429	0.533571	0.501905	0.488571	0.481905	0.565238	334	TCR Vbeta9	-0.0460573	0.0491692	0.00311187	0.0911987	0.925311	0.604286
TCR Vdelta2	0.430476	0.41381	0.41381	0.402857	0.394048	0.402857	0.5	0.455476	1.31952	0.466667	0.469286	0.480952	335	TCR Vdelta2	0.0550424	-0.595038	-0.539996	0.123995	0.925311	0.477177
Tim-1	0.539048	0.46619	0.547143	0.42119	0.432381	0.429286	0.528571	0.533571	0.501905	0.631429	0.661905	0.575952	336	Tim-1	0.017932	0.0276574	0.0455894	0.48973	0.925311	0.593915
Tim-3	0.818333	0.752381	0.69619	1.09952	0.873333	1.27413	1.09619	0.719048	0.564286	2.15417	0.968333	0.848333	337	Tim-3	0.641486	-0.0300964	0.61139	0.041507	0.925311	0.134511
Tim-4	0.556905	0.474048	0.510952	0.528571	0.484048	0.457143	0.528571	0.56119	0.564286	0.67	0.717619	0.808333	338	Tim-4	0.0300889	-0.065445	-0.0353561	0.479796	0.925311	0.604286
TLT-2	0.504524	0.463095	0.480952	0.448571	0.459524	0.429286	0.528571	0.524524	0.501905	0.563571	0.564286	0.575952	339	TLT-2	0.0240483	0.0168336	0.0408819	0.435132	0.925311	0.355703
TRA-1-60-R	0.394048	0.56619	0.402857	0.448571	0.432381	0.429286	0.468095	0.752381	0.41	0.442381	0.42119	0.411905	340	TRA-1-60-R	-0.309215	0.393118	0.0839036	0.16811	0.426875	0.601734
TRA-1-81	0.445	0.518571	0.470476	0.448571	0.432381	0.402857	0.468095	0.474762	0.534286	0.466667	0.455714	0.53619	341	TRA-1-81	-0.0412994	-0.0470583	-0.0883577	0.480694	0.925311	0.489847
TSLPR (TSLP-R)	0.487143	0.459524	0.464286	0.448571	0.484048	0.457143	0.528571	0.513571	0.737143	0.631429	0.595	0.647143	342	TSLPR (TSLP-R)	0.0303109	-0.168083	-0.137772	0.47537	0.925311	0.491288
