# Supplementary material for: Comprehensive Analysis of Human Cytomegalovirus- and HIV-Mediated Plasma Membrane Remodeling in Macrophages
Source: mBio. 2021 Aug 17;12(4):e01770-21. doi: 10.1128/mBio.01770-21 (PMC8406226; doi:10.1128/mBio.01770-21)
Supplement: TABLE S2 [file mbio.01770-21-st002.xlsx]

## Sheet: Original
		Screen 1			Screen 2			Screen 3
HIV	Specificity	inf_Screen1	bystander_Screen1	mock_Screen1	inf_Screen2	bystander_Screen2	mock_Screen2	inf_Screen3	bystander_Screen3	mock_Screen3
	Blank	0.29	0.26	0.29	0.31	0.28	0.28	0.26	0.29	0.28
	CD9	66.86	60.37	62.45	113.43	116.03	142.93	152.37	164.49	159.23
	CD20	0.28	0.28	0.38	0.32	0.31	0.28	0.29	0.33	0.34
	CD32	12.34	12.59	9.99	22.44	18.66	9.88	9.92	9.24	8.4
	CD45	26.02	22.1	26.98	57.93	46.93	43.36	49.94	45.37	43.98
	CD50 (ICAM-3)	5.75	5.08	4.64	7.61	7.01	5.88	5.52	5.48	6.49
	CD62E	0.32	0.3	0.33	0.44	0.36	0.36	0.34	0.36	0.35
	CD79b	0.35	0.42	0.42	0.46	0.43	0.41	0.4	0.62	0.44
	CD1a	0.33	0.33	0.35	0.33	0.3	0.4	0.34	0.39	0.38
	CD10	28.9	20.61	26.56	4.13	2.12	3.23	12.17	7.89	9.88
	CD21	0.29	0.28	0.31	0.32	0.29	0.31	0.29	0.3	0.3			Example-FACS-Plot CD317 Screen 1
	CD33	1.86	1.92	1.6	1.01	0.87	0.7	1.39	1.42	1.52				non-infected culture					bystander and infected
	CD45RA	0.33	0.32	0.35	0.37	0.33	0.32	0.4	0.43	0.36
	CD51	18.06	13.26	8.49	14.79	10.23	4.84	10.76	7.62	7.07
	CD62L	0.4	0.36	0.44	0.4	0.36	0.35	0.33	0.33	0.33
	CD80	1.28	1.41	0.66	3.45	3.34	0.8	2.43	2.78	1.08
	CD1b	0.41	0.45	0.45	1.15	1.56	1.66	0.61	0.61	0.66
	CD11a	15.13	14.95	11.9	35.89	31.37	23.62	32.66	32.33	33.03
	CD22	0.41	0.43	0.51	0.34	0.28	0.33	0.39	0.4	0.39
	CD34	0.38	0.44	0.39	0.35	0.29	0.33	0.42	0.6	0.51
	CD45RB	1.59	1.48	1.6	1.55	1.3	1.46	2.42	2.27	2.51
	CD51/61	1.63	1.39	1.28	1.17	0.87	0.84	2.09	1.27	0.99
	CD62P (P-Selectin)	0.51	0.47	0.51	0.41	0.37	0.6	0.42	0.44	0.39
	CD81	59.18	88.07	62.69	125.68	147.58	160.72	131.56	173.92	205.03
	CD1c	0.46	0.56	0.52	0.57	0.61	0.63	0.47	0.5	0.52
	CD11b	24.53	27.84	5.88	10.03	8.42	3.7	6.61	6.24	12.93
	CD23	0.34	0.34	0.33	0.35	0.32	0.35	0.32	0.33	0.32
	CD35	0.62	0.65	0.6	2.06	1.9	1.66	1.41	1.68	1.83
	CD45RO	11.96	8.76	10.47	12.27	8.98	5.25	12.2	9.84	7.31
	CD52	15.28	17.89	17.93	15.46	16.15	18.71	28.33	35.94	34.32
	CD63	152.01	74.71	71.18	74.77	35.76	37.18	81.39	57.56	58.25
	CD82	115.7	154.34	118.4	265.08	321.78	224.18	236.4	301.04	263.75
	CD1d	0.4	0.5	0.46	0.63	0.87	0.83	0.55	0.65	0.57
	CD11b (activated)	2.89	3.11	2.07	2.65	2.26	1.31	1.35	1.42	1.37
	CD24	1.83	1.58	2.49	1.99	1.77	1.12	1.35	1.62	1.04
	CD36	25.08	18.48	28.07	47.44	36.16	41.46	62.62	61.44	81.23			GFP neg: "mock"						GFP neg: "bystander"
	CD46	1.71	1.74	1.54	2.22	1.95	1.43	3.46	3.45	3.17									GFP pos: "inf"
	CD53	14.06	21.64	21.58	15.94	24.16	28.84	27.88	41.59	59
	CD64	40.58	30.47	31.94	27.63	24.59	10.41	16.24	16.97	11.57
	CD83	2.38	2.28	1.69	2.77	2.72	2.12	3.61	9.05	5.67
	CD2	0.3	0.29	0.3	0.32	0.28	0.31	0.29	0.31	0.31
	CD11c	16.5	13.28	13.31	13.49	9.2	6.04	19.21	17.97	42.22
	CD25	0.3	0.29	0.3	0.88	0.8	0.3	0.36	0.36	0.3
	CD38	2.38	3.05	0.79	21.89	23.24	4.07	5.85	5.89	2.22
	CD47	29.76	30.03	25.98	46.14	39.59	31.9	43.1	45.5	37.77
	CD54	22.35	23.52	7.93	61.56	55.67	24.37	25.11	24.58	26.39
	CD66a/c/e	0.35	0.37	0.42	0.37	0.33	0.38	18.64	21.74	1.14
	CD84	102.26	119.67	84.01	75.8	79.18	84.95	86.73	101.53	125.4
	CD3	0.97	0.84	1.22	0.78	0.7	0.61	0.78	0.79	0.69
	CD13	17.99	21.35	18.47	34.42	32.01	31.76	49.95	42.92	41.82
	CD26	4.21	3.29	4.68	1.88	1.23	1.5	1.9	1.83	2.02
	CD39	19.65	23.05	21.71	26.26	26.18	27.32	24.93	27.55	31.05
	CD48	3.68	3.31	3.14	6.42	5.21	4.18	11.99	11.14	7.32
	CD55	3.05	3.09	1.84	9.35	8.27	5.78	6.65	6.68	5.89
	CD66b	0.28	0.27	0.3	0.65	0.6	0.29	7.17	6.78	0.32
	CD85a (ILT5)	11.91	12.97	8.59	39.57	39.15	30.03	18.79	18.3	22.68
	CD4	0.33	0.38	0.47	0.29	0.33	0.51	0.49	0.57	0.4
	CD14	3.7	3.19	3.18	28.39	21.81	3.3	5.57	3.91	1.96
	CD27	0.31	0.3	0.33	0.32	0.28	0.38	0.36	0.37	0.34
	CD40	0.54	0.48	0.61	0.86	0.71	0.78	0.93	0.85	1.07
	CD49a	0.73	0.66	0.47	2.41	1.94	0.88	2.48	1.88	1.01
	CD56 (NCAM)	0.33	0.33	0.34	0.3	0.27	0.42	0.71	0.74	0.45
	CD69	0.33	0.32	0.31	0.42	0.36	0.5	0.47	0.46	0.32
	CD85d (ILT4)	0.51	0.5	0.48	0.91	0.75	0.79	0.48	0.53	0.53
	CD5	0.33	0.39	0.36	0.3	0.33	0.4	0.3	0.33	0.52
	CD15	0.56	0.61	0.63	0.38	0.34	0.48	0.47	0.54	0.63
	CD28	0.31	0.3	0.34	0.31	0.28	0.37	0.32	0.35	0.37
	CD41	0.3	0.29	0.3	0.28	0.25	0.3	0.24	0.23	0.3
	CD49c	108.02	96.55	108.72	33	24.81	31.32	27.46	25.98	42.51
	CD57	0.29	0.28	0.3	0.25	0.23	0.29	0.49	0.44	0.28
	CD70	0.37	0.35	0.38	0.53	0.34	1.24	0.31	0.34	0.4
	CD85g (ILT7)	0.31	0.3	0.33	0.34	0.26	0.39	0.27	0.28	0.37
	CD6	0.32	0.31	0.33	0.32	0.27	0.36	0.47	0.45	0.35
	CD16	1.06	1.14	0.75	9.25	9.24	1.59	2.61	2.23	1.79
	CD29	82.54	68.81	74.59	96.51	78.45	50.8	65.04	58	95.73
	CD42b	0.32	0.3	0.34	0.28	0.26	0.38	0.32	0.33	0.54
	CD49d	1.37	1.36	0.75	1.73	1.38	1.16	0.59	0.6	0.95
	CD58	74.86	85.72	64.28	94.58	91.24	93.13	102.18	103.55	121.06
	CD71	86.98	54.01	56.12	57.55	24.35	23	39.29	28.43	29.61
	CD85h (ILT1)	1.48	1.46	1.41	1.48	1.26	1.85	1.77	1.87	3.74
	CD7	0.79	0.68	0.93	0.69	0.59	0.64	23.53	22.93	0.61
	CD18	116.39	106.46	69.98	100.46	84.85	75.97	98.65	94.57	157.1
	CD30	0.33	0.32	0.35	0.35	0.3	0.5	0.26	0.27	0.41
	CD43	4.85	5.36	9.05	5.32	5.21	5	5.11	5.75	7.92
	CD49e	27.2	27.46	10.46	56.05	47.32	23.4	21.46	18.84	32.78
	CD59	140.54	137.32	123.84	60.46	59.97	76.26	47.95	59.64	81.79
	CD73	1.89	1.42	0.67	0.75	0.62	1.19	0.92	0.94	1.38
	CD85j (ILT2)	13	15.74	12.03	35.14	39.01	27.89	18.64	18.74	25.39
	CD8a	0.3	0.28	0.32	0.29	0.25	0.31	0.38	0.37	0.29
	CD19	0.33	0.32	0.36	0.3	0.28	0.44	0.47	0.45	0.33
	CD31	0.75	0.54	0.58	1.03	0.7	0.74	0.95	0.82	1.41
	CD44	74.58	63.19	83.79	176.2	161.03	115.57	145.52	114.1	208.99
	CD49f	14.13	13.26	7.56	9.66	7.73	4.9	4.62	4	6.36
	CD61	1.33	1.12	0.86	0.49	0.38	0.5	1.37	1.03	1.07
	CD74	0.45	0.42	0.41	0.98	0.49	1.1	0.83	0.77	1.8
	CD85k (ILT3)	2.44	2.43	1.42	4.33	3.36	3.37	3.55	3.09	8.6
	Blank	0.28	0.26	0.32	0.27	0.25	0.32	0.51	0.49	0.27
	CD100	0.52	0.53	0.47	0.83	0.75	0.66	0.88	0.83	0.69
	CD114	0.53	0.59	0.58	0.53	0.52	0.57	0.61	0.6	0.56
	CD132	6.35	5.18	5.28	9.73	8.42	3.62	3.22	2.8	2.69
	CD148	1.86	1.89	1.5	3.26	1.39	1.19	1	0.91	1.38
	CD162	0.36	0.37	0.4	0.37	0.34	0.38	0.41	0.44	0.46
	CD179a	0.41	0.49	0.43	0.49	0.44	0.51	0.5	0.68	0.54
	CD200 R	0.35	0.34	0.36	0.41	0.35	0.38	1.69	0.62	0.39
	CD86	24	25.09	18.5	22.26	20.02	19.05	31.59	38.8	34.96
	CD101 (BB27)	0.44	0.43	0.37	0.37	0.33	0.34	0.35	0.4	0.42
	CD115	0.45	0.56	0.54	0.53	0.62	0.68	1.2	1.64	1.05
	CD134	0.49	0.51	0.46	1.06	1.15	0.7	0.81	0.91	0.53
	CD150 (SLAM)	0.31	0.3	0.31	0.28	0.26	0.32	0.39	0.39	0.37
	CD163	0.43	0.38	0.41	0.77	0.49	0.39	0.49	0.43	0.38
	CD179b	0.34	0.33	0.34	0.35	0.31	0.35	0.36	0.36	0.34
	CD201 (EPCR)	0.39	0.41	0.36	0.55	0.4	0.33	0.35	0.34	0.32
	CD87	0.69	0.38	0.45	0.75	0.65	0.54	0.61	0.83	0.62
	CD102	2.08	1.74	1.86	1.99	1.85	1.02	0.88	0.98	0.89
	CD116	0.37	0.39	0.39	0.41	0.36	0.36	0.47	0.69	0.51
	CD135	0.33	0.33	0.36	0.34	0.3	0.35	0.4	0.43	0.33
	CD152	0.36	0.35	0.37	0.33	0.29	0.33	0.37	0.41	0.37
	CD164	19.79	14.22	17.13	10.09	2.93	2.78	6.13	3.79	2.59
	CD180 (RP105)	0.75	0.89	0.95	0.66	0.59	0.6	0.58	0.67	0.6
	CD202b (Tie2/Tek)	0.34	0.34	0.35	0.32	0.28	0.33	0.38	0.4	0.37
	CD88	67.1	77.05	77.58	59.76	64.64	89.04	104.6	108.66	109.34
	CD103	0.34	0.31	0.31	0.39	0.32	0.52	0.5	0.42	0.43
	CD117 (c-kit)	0.33	0.31	0.33	0.36	0.31	0.35	0.33	0.35	0.37
	CD137 (4-1BB)	0.79	0.51	0.51	0.94	0.53	0.41	0.7	0.53	0.4
	CD154	0.31	0.3	0.8	0.3	0.36	0.33	1.16	0.41	0.32
	CD165	0.34	0.31	0.37	1.29	0.36	0.4	0.36	0.53	0.83
	CD181 (CXCR1)	0.34	0.36	0.38	0.34	0.33	0.35	0.36	0.47	0.39
	CD203c (E-NPP3)	0.33	0.33	0.35	0.3	0.28	0.34	0.35	0.4	0.36
	CD89	5.7	5.13	3.49	5.98	4.69	2.31	4.11	2.93	2.27
	CD104	2.62	2.12	2.47	2.12	1.86	1.16	1.07	1.12	0.87
	CD119 (IFN-gamma R alpha chain)	1.75	1.22	1.1	2.51	1.67	1.25	1.31	1.24	1.07
	CD137L (4-1BB L)	0.4	0.44	0.66	0.58	0.52	0.51	0.87	1.07	0.73
	CD155 (PVR)	4.28	5.89	3.2	10.04	11.45	6.89	5.97	6.54	8.37
	CD166	26.89	26.18	7.36	72.99	61.43	25.82	34.72	30.89	51.82
	CD182 (CXCR2)	0.33	0.33	0.35	0.39	0.35	0.31	0.64	0.65	0.33
	CD205 (DEC-205)	1.5	1.24	0.96	3.28	2.14	1.17	1.2	1.13	1.17
	CD90 (Thy1)	0.31	0.3	0.32	0.28	0.26	0.32	0.33	0.33	0.31
	CD105	0.46	0.44	0.52	0.6	0.44	0.44	0.68	0.66	0.69
	CD122	0.3	0.28	0.3	0.29	0.26	0.29	0.27	0.27	0.3
	CD138	0.38	0.44	0.48	0.52	0.5	0.49	0.72	1.28	0.75
	CD156c (ADAM-10)	34.02	38.04	38.47	27.24	26.68	34.28	22.23	24.59	25.31
	CD167a (DDR1)	0.42	0.38	0.36	0.66	0.41	0.42	0.45	0.45	0.55
	CD183	1.27	1.35	0.79	0.6	0.61	0.63	1.03	2.43	1.35
	CD206 (MMR)	2.4	1.9	1.61	2.2	0.79	0.79	2.02	1.14	0.92
	CD93	1.53	1.58	0.38	0.58	0.54	0.36	0.63	0.63	0.39
	CD106	0.93	0.87	0.31	0.43	0.33	0.31	0.27	0.28	0.29
	CD123	0.28	0.27	0.32	0.46	0.37	0.33	0.41	0.42	0.42
	CD140a	0.33	0.32	0.37	0.45	0.35	0.33	0.44	0.48	0.4
	CD158a/h	0.32	0.32	0.36	0.45	0.35	0.39	0.43	0.47	0.36
	CD169	1.24	1.42	0.66	0.7	0.55	0.4	0.49	0.52	0.42
	CD184 (CXCR4)	4.84	4.53	5.61	5.47	5.55	6	2.8	3.23	2.79
	CD207 (Langerin)	0.31	0.29	0.34	0.44	0.34	0.33	0.39	0.4	0.34
	CD94	0.43	0.4	0.37	0.5	0.38	0.35	0.41	0.45	0.4
	CD107a (LAMP-1)	10.6	5.53	4.66	3.24	2.27	3.35	4.45	4.68	2.71
	CD124	2.7	2.12	2.59	2.3	1.91	1.21	1.61	1.7	0.99
	CD140b	0.46	0.5	0.59	0.64	0.52	0.61	1.09	1.33	0.76
	CD158b (NKAT2)	2.44	2.04	2.41	1.46	1.21	0.97	1.17	1.21	0.86
	CD170 (Siglec-5)	2.08	1.85	2.5	2.25	1.11	1.05	2.13	1.98	2.22
	CD193 (CCR3)	0.4	0.43	0.44	0.49	0.39	0.43	0.47	0.59	0.48
	CD209 (DC-SIGN)	1.54	1.29	1.56	1.35	1.13	0.66	0.99	1.05	0.66
	CD95	28.64	30.88	30.29	17	14.44	14.63	11.94	11.34	10.19
	CD108	0.33	0.3	0.34	0.44	0.34	0.32	0.34	0.36	0.34
	CD126 (IL-6Ralpha)	0.68	0.54	0.53	0.65	0.53	0.55	0.93	0.98	0.8
	CD141	0.69	0.64	0.72	0.83	0.59	0.63	1.64	1.45	1.05
	CD158d	0.38	0.38	0.47	0.98	0.75	0.45	0.68	0.77	0.56
	CD172a (SIRPalpha)	53.56	54.56	35	58.92	48.47	42.85	48.61	46.09	62.63
	CD195 (CCR5)	8.01	7.19	6.78	7.66	7.15	4.67	3.96	3.93	2.35
	CD210 (IL-10 R)	0.85	0.92	0.78	0.94	0.85	0.93	1.86	2.03	1.42
	CD96	0.36	0.34	0.47	0.64	0.37	0.41	0.72	0.75	0.45
	CD109	0.48	0.51	0.57	0.71	0.54	0.6	0.81	0.87	1.42
	CD127 (IL-7Ralpha)	0.33	0.33	0.39	0.61	0.53	0.41	0.44	0.47	0.49
	CD143	2.15	2.17	2.47	3.04	2.52	2.91	2.09	1.66	1.72
	CD158e1 (NKB1)	0.31	0.29	0.35	0.36	0.31	0.33	0.47	0.47	0.32
	CD172b (SIRPbeta)	1.32	1.73	1.74	0.86	0.78	0.71	1.54	1.74	1.68
	CD196	0.42	0.52	0.51	0.62	0.57	0.41	0.59	1.02	0.82
	CD213a2	0.34	0.34	0.41	0.44	0.39	0.43	0.7	0.82	0.5
	CD97	5.48	4.13	6.18	10.17	4.57	5.22	10.9	7.77	7.8
	CD111	0.41	0.44	0.56	0.63	0.58	0.59	1.7	1.46	0.76
	CD129 (IL-9 R)	0.42	0.47	0.82	0.88	0.82	0.75	1.72	2.15	1.02
	CD144	1.9	1.43	1.97	1.41	1.25	0.79	1.67	1.72	1.08
	CD158f	0.38	0.38	0.42	0.53	0.47	0.48	1.21	1.34	0.53
	CD172g (SIRPgamma)	0.37	0.35	0.4	0.51	0.44	0.44	0.65	0.67	0.8
	CD197 (CCR7)	3.35	2.76	3.01	3.81	3.89	1.95	3.11	4.19	1.82
	CD215 (IL-15Ralpha)	0.46	0.61	0.61	0.55	0.73	0.6	0.75	3.11	2.12
	CD99	63.12	71.65	61.16	80.98	74.6	68.43	76.97	74.72	94.58
	CD112 (Nectin-2)	4.9	5.36	3.93	8.62	7.86	5.28	5.97	5.46	6.14
	CD131	0.36	0.38	0.53	0.7	0.64	0.62	0.83	0.88	0.6
	CD146	3.23	2.95	3.91	2.81	2.4	1.29	2.84	3.09	1.87
	CD161	0.35	0.34	0.4	0.5	0.43	0.55	1.17	1.21	0.51
	CD178 (Fas-L)	0.35	0.36	0.44	0.52	0.45	0.62	1.1	1.18	0.64
	CD200 (OX2)	0.34	0.34	0.47	0.51	0.46	0.63	0.68	0.76	0.73
	CD218a (IL-18Ralpha)	0.36	0.37	0.43	0.54	0.47	0.63	0.54	0.65	0.71
	Blank	0.33	0.31	0.29	0.33	0.29	0.27	0.24	0.24	0.26
	CD254	0.42	0.45	0.42	0.51	0.47	0.37	0.36	0.44	0.44
	CD273 (B7-DC)	2.59	2.86	3.24	3.8	3.71	2.2	1.71	2.15	1.96
	CD298	245.8	196.23	217.21	298.9	268.96	244.2	329.57	322.07	386.99
	CD324 (E-Cadherin)	0.37	0.37	0.35	0.46	0.42	0.33	0.31	0.33	0.35
	CD352 (NTB-A)	1.06	1.17	1.16	1.19	1.29	1.6	1.22	1.39	2.02
	CX3CR1	1.8	1.49	2.11	2.52	2.24	1.04	0.99	1.07	0.77
	HLA-A,B,C	10.85	23.99	21.11	22.11	42.19	34.57	12.04	40.83	35.43
	CD220	1.71	1.35	2.24	1.78	1.62	0.88	1.01	1.04	0.84
	CD255 (TWEAK)	0.48	0.48	0.47	0.49	0.44	0.34	0.35	0.4	0.41
	CD274 (B7-H1)	13.88	15.65	8.33	19.48	18.64	10.26	17.89	20.2	13.97
	CD300e (IREM-2)	0.35	0.34	0.42	0.64	0.55	0.31	0.35	0.4	0.4
	CD325	0.38	0.4	0.35	0.38	0.33	0.31	0.32	0.4	0.44
	CD354 (TREM-1)	0.4	0.42	0.42	0.48	0.43	0.33	0.34	0.4	0.36
	CXCR7	0.42	0.45	0.44	0.48	0.42	0.35	0.89	0.59	0.45
	HLA-A2	0.38	0.38	0.37	0.42	0.38	0.31	0.34	0.36	0.36
	CD221 (IGF-1R)	0.59	0.57	0.48	0.65	0.59	0.57	0.6	0.61	0.66
	CD257 (BAFF)	0.65	0.92	0.79	0.74	0.83	0.62	0.68	1.6	1
	CD275 (B7-H2)	1.28	1.16	0.95	3.9	2.81	0.85	0.95	0.81	0.62
	CD300F	0.5	0.52	0.5	0.43	0.36	0.32	0.49	0.56	0.72
	CD326 (Ep-CAM)	0.4	0.39	0.38	0.34	0.31	0.3	0.32	0.33	0.3
	CD355 (CRTAM)	1.56	1.26	1.91	1.35	1.15	0.66	1.64	1.63	0.67
	delta-Opioid Receptor	0.38	0.38	0.38	0.39	0.35	0.3	0.32	0.35	0.37
	HLA-DQ	5.41	7.96	2.95	2.61	3.14	3	24.2	47.52	22.32
	CD226 (DNAM-1)	0.39	0.38	0.38	0.56	0.47	0.37	0.38	0.4	0.42
	CD258 (LIGHT)	1.13	0.82	0.95	1.73	0.74	0.64	1.74	1.09	0.92
	CD276	103.84	94.88	119.97	90.21	72.56	82.65	127.05	126.61	153.08
	CD301	3.51	2.99	3.9	2.88	2.51	1.3	1.76	1.88	1.31
	CD328 (Siglec-7)	30.68	31.66	25.13	26.73	23.47	21.31	32.91	31.86	36.07
	CD357 (GITR)	0.67	0.7	0.87	0.77	0.69	0.47	0.65	1.1	0.74
	DLL1	0.6	0.53	0.31	0.34	0.3	0.28	0.24	0.25	0.27
	HLA-DR	8.82	10	14.91	36.58	37.82	24.13	28.59	49.15	39.63
	CD229 (Ly-9)	0.37	0.32	0.36	0.46	0.38	0.34	0.53	0.51	0.56
	CD261 (DR4)	0.33	0.34	0.42	0.48	0.42	0.34	0.34	0.44	0.46
	CD277	1.76	1.75	2.35	1.6	1.52	1.2	1.39	1.62	1.53
	CD303	1.83	1.33	1.39	1.04	0.93	0.55	0.64	0.65	0.56
	CD334 (FGFR4)	0.83	0.71	0.32	0.34	0.31	0.28	0.28	0.3	0.29
	CD360 (IL-21R)	0.7	0.73	0.54	0.52	0.44	0.38	0.38	0.44	0.42
	DLL4	0.34	0.32	0.3	0.33	0.3	0.28	0.26	0.26	0.28
	HLA-E	1.24	2.16	1.53	1.57	1.87	1.52	1.62	3.01	2.61
	CD231 (TALLA)	0.44	0.44	0.43	0.6	0.51	0.47	0.45	0.53	0.45
	CD262 (DR5)	1.22	0.95	1.02	2.1	1.32	0.95	1.25	1	0.95
	CD278 (ICOS)	0.36	0.35	0.36	0.41	0.36	0.32	0.29	0.31	0.3
	CD304	0.86	0.73	0.98	1	0.81	0.55	0.52	0.51	0.53
	CD335 (NKp46)	0.39	0.36	0.37	0.43	0.38	0.32	0.3	0.31	0.33
	ß2-microglobulin	151.87	85.02	121.83	68.73	129.26	116.5	115.53	378.91	254.62
	DR3 (TRAMP)	0.47	0.43	0.49	0.58	0.53	0.39	0.44	0.49	0.45
	HLA-G	4.54	3.61	4.44	3.26	2.89	1.6	2.02	2.16	1.55
	CD235ab	0.53	0.53	0.49	0.76	0.54	0.44	0.56	0.67	0.82
	CD263 (DcR1)	0.44	0.45	0.53	0.49	0.43	0.35	0.4	0.48	0.47
	CD279 (PD-1)	0.33	0.32	0.33	0.38	0.34	0.29	0.28	0.3	0.33
	CD307	1.01	0.78	1.2	0.86	0.73	0.46	0.49	0.49	0.48
	CD336 (NKp44)	0.35	0.33	0.35	0.38	0.32	0.3	0.29	0.3	0.32
	BTLA	2.54	2.03	3.24	2.19	1.92	1	1.43	1.56	1.05
	EGFR	0.4	0.39	0.36	0.67	0.64	0.37	0.48	0.56	0.55
	IFN-gamma R beta chain	0.42	0.45	0.43	0.65	0.57	0.41	0.68	0.96	0.53
	CD243	2.57	2.13	2.67	2.51	2.04	1.18	1.4	1.48	1.28
	CD266 (Fn14)	1.54	0.99	1.04	1.5	0.86	0.89	1.71	1.19	1.12
	CD282 (TLR2)	2.24	1.93	2.89	3.06	2.8	1.23	1.58	1.68	1.1
	CD307d (FcRL4)	0.4	0.38	0.39	0.52	0.45	0.34	0.36	0.39	0.42
	CD337 (NKp30)	0.35	0.38	0.34	0.4	0.36	0.31	0.5	0.63	0.43
	C3AR	1.82	1.7	1.37	5.09	4.75	1.18	2.43	1.98	1.17
	erbB3/ HER-3	0.73	0.62	0.82	0.7	0.62	0.42	0.46	0.49	0.44
	Ig light chain kappa	3.66	2.97	3.15	2.9	2.35	1.5	3.94	3.83	2.62
	CD244 (2B4)	0.35	0.35	0.34	0.44	0.39	0.34	0.29	0.32	0.33
	CD267 (TACI)	0.38	0.36	0.39	0.66	0.52	0.47	0.42	0.44	0.51
	CD284 (TLR4)	2.16	1.79	2.72	2.36	2.05	1.34	1.62	1.79	1.25
	CD314 (NKG2D)	0.38	0.37	0.38	0.63	0.53	0.39	0.37	0.43	0.44
	CD338 (ABCG2)	1.27	0.94	0.82	1.92	1.12	1.11	2.47	2.16	2.54
	C5L2	7.13	6.31	7.57	7.21	6.85	3.36	4.49	8.96	5.38
	Fc epsilon RI alpha	0.39	0.39	0.35	0.59	0.52	0.35	0.32	0.37	0.36
	Ig light chain lambda	3.53	2.82	3.6	2.17	1.88	1.14	2.18	2.18	1.83
	CD245 (p220/240)	0.7	0.61	0.58	3.36	1.86	1.17	0.9	1.13	1.22
	CD268 (BAFF-R)	0.34	0.33	0.34	0.55	0.49	0.35	0.35	0.37	0.44
	CD286 (TLR6)	0.8	0.7	0.85	0.67	0.59	0.48	0.6	0.61	0.6
	CD317	1.92	7.65	5.29	1.6	3.64	1.95	1.21	3.55	2.41
	CD340 (erbB2)	0.41	0.4	0.4	0.39	0.34	0.32	0.32	0.34	0.34
	CCR10	5.35	4.25	5.66	4.41	3.81	1.96	3.03	3.31	2.24
	FcRL6	0.69	0.43	0.56	1.41	1.27	0.79	0.89	1.23	1.02
	IgD	1.93	1.66	2.04	2.38	2.08	0.96	1.2	1.4	1.04
	CD252 (OX40L)	0.96	1.02	0.99	1.39	1.02	0.35	0.79	0.83	0.79
	CD270 (HVEM)	4.05	5.27	4.94	4.48	4.59	4.05	5.41	6.47	5.94
	CD290	0.36	0.35	0.39	0.94	0.79	0.42	0.47	0.5	0.57
	CD318 (CDCP1)	0.4	0.39	0.39	0.59	0.5	0.38	0.48	0.5	0.53
	CD344 (Frizzled-4)	0.6	0.6	0.66	1.6	1.32	0.68	0.9	1.09	0.88
	CLEC12A	2.36	2.25	1.69	4.8	4.33	2.11	1.88	1.76	1.47
	Galectin-9	0.75	0.84	0.95	1.15	1.15	0.74	1.54	2.38	1.14
	IgM	0.56	0.58	0.55	0.56	0.43	0.4	0.43	0.42	0.39
	CD253 (Trail)	0.4	0.41	0.44	1.07	0.93	0.74	0.95	1.08	0.68
	CD271	0.38	0.38	0.36	0.48	0.42	0.37	0.44	0.49	0.38
	CD294	0.39	0.37	0.42	0.89	0.75	0.6	0.69	0.75	0.72
	CD319 (CRACC)	12.66	11.36	7.21	20.98	20.93	14.18	16.95	17.57	17.98
	CD351	0.39	0.38	0.39	0.88	0.75	0.53	0.73	0.76	0.54
	CLEC9A	1.68	1.35	1.7	1.75	1.46	0.82	1.3	1.34	1.06
	GARP (LRRC32)	0.34	0.33	0.35	0.45	0.4	0.37	0.4	0.41	0.31
	IL-28RA	1.77	1.45	2.21	2.26	1.97	1.08	1.59	1.61	0.88
	Blank	0.3	0.26	0.3	0.3	0.28	0.28	0.32	0.29	0.25
	MSC (W7C6)	0.33	0.34	0.39	0.42	0.38	0.34	0.4	0.45	0.45
	Siglec-10	0.33	0.33	0.36	0.69	0.6	0.36	0.41	0.4	0.38
	TCR Vdelta2	0.29	0.29	0.31	0.32	0.29	0.29	0.36	0.36	0.36
	Ms IgG1, kappa ITCL	0.31	0.32	0.37	0.53	0.34	0.33	0.37	0.39	0.32
	Integrin alpha9beta1	0.39	0.4	0.41	0.47	0.43	0.37	0.65	0.55	0.41
	MSC and NPC (W4A5)	3.8	3.23	2.06	0.83	2.87	2.37	1.69	8.32	4.25
	Siglec-8	0.32	0.33	0.39	0.59	0.34	0.31	0.67	0.67	0.36
	TCR V gamma 9	0.31	0.31	0.34	0.35	0.32	0.46	0.38	0.41	0.59
	Ms IgG2a, kappa ITCL	2.4	2.09	2.68	2.4	2.22	1.06	1.19	1.22	0.78
	integrin ß5	3.37	2.23	2.22	2.4	1.78	0.89	0.91	0.87	0.74
	MSCA-1 (MSC)	0.31	0.31	0.35	0.36	0.32	0.3	0.33	0.33	0.31
	Siglec-9	5.86	5.59	4.91	2.72	2.33	2.12	8.56	7.26	11.23
	TCR Valpha24-Jalpha18	0.31	0.31	0.34	0.4	0.35	0.3	0.33	0.35	0.3
	Ms IgG2b, kappa ITCL	0.31	0.31	0.36	0.46	0.35	0.31	0.35	0.36	0.35
	integrin ß7	0.33	0.31	0.4	0.59	0.4	0.31	0.35	0.35	0.38
	NKp80	0.32	0.33	0.39	0.46	0.4	0.33	0.41	0.44	0.35
	SSEA-1	0.61	0.61	0.68	0.8	0.66	0.92	0.57	0.73	0.73
	TCR Valpha7.2	0.31	0.29	0.33	0.37	0.32	0.28	0.3	0.31	0.29
	Ms IgG3, kappa ITCL	0.38	0.37	0.43	0.54	0.58	0.36	0.47	0.46	0.51
	Jagged 2	0.38	0.4	0.48	0.97	0.79	0.37	0.52	0.52	0.55
	Notch 1	0.34	0.34	0.37	0.42	0.37	0.32	0.44	0.44	0.38
	SSEA-3	0.3	0.29	0.31	0.34	0.3	0.27	1.16	0.28	0.36
	TCR alpha/beta	0.33	0.34	0.4	0.47	0.41	0.33	0.43	0.47	0.41
	Ms IgM, kappa ITCL	0.57	0.6	0.66	0.93	0.79	0.65	1.02	1.08	0.74
	LAP	0.33	0.31	0.36	0.37	0.33	0.31	0.35	0.36	0.33
	Notch 2	1.62	1.33	1.6	1.44	1.3	0.79	0.86	0.9	0.58
	SSEA-4	0.33	0.32	0.37	0.35	0.31	0.3	0.31	0.31	0.3
	Tim-1	0.34	0.33	0.39	0.4	0.36	0.32	0.38	0.4	0.4
	Rat IgG1, kappa ITCL	0.35	0.34	0.42	0.41	0.37	0.33	0.45	0.47	0.47
	LT-beta R	1.37	1.54	1.31	1.52	1.31	0.95	1.12	1.2	1
	Notch 3	0.31	0.31	0.35	0.38	0.34	0.31	0.36	0.38	0.36
	SSEA-5	0.4	0.41	0.55	0.57	0.44	0.35	0.55	0.6	0.54
	Tim-3	0.57	0.44	0.42	0.63	0.39	0.34	0.63	0.61	0.52
	Rat IgG2a, kappa ITCL	0.33	0.33	0.42	0.45	0.39	0.34	0.48	0.53	0.45
	Mac-2 (Galectin-3)	0.33	0.35	0.42	0.4	0.39	0.4	0.49	0.63	0.49
	Notch 4	0.35	0.35	0.43	0.7	0.4	0.39	1.34	0.5	0.51
	TCR gamma/delta	0.37	0.4	0.62	0.66	0.55	0.46	0.66	0.76	0.57
	Tim-4	0.37	0.35	0.4	0.47	0.39	0.33	0.46	0.49	0.44
	Rat IgG2b, kappa ITCL	0.47	0.4	0.52	0.42	0.38	0.32	0.45	0.45	0.33
	MAIR-II	0.79	0.68	1.03	1.11	0.96	0.68	1.29	1.46	0.86
	NPC (57D2)	1.03	0.69	0.94	1.23	1.12	0.65	1.81	1.69	1.02
	TCR Vbeta13.2	0.3	0.3	0.35	0.42	0.37	0.32	0.39	0.41	0.37
	TLT-2	0.32	0.32	0.48	0.63	0.4	0.33	0.66	0.73	0.42
	Rat IgM, kappa ITCL	0.29	0.28	0.34	0.35	0.32	0.29	0.34	0.36	0.31
	MICA/ MICB	1.3	1.07	1.16	1.38	1.22	0.74	0.92	0.95	0.62
	Podoplanin	2.49	2.98	2.59	0.93	0.91	0.53	3.81	3.3	2.92
	TCR Vbeta23	0.33	0.33	0.56	0.55	0.49	0.4	0.62	0.65	0.57
	TRA-1-60-R	0.28	0.27	0.37	0.34	0.31	0.28	0.29	0.29	0.27
	AH IgG, ITCL	0.32	0.32	0.55	0.56	0.49	0.43	0.74	0.78	0.5
	MSC (W3D5)	2.34	1.96	2.47	2.01	1.77	0.36	1.67	1.85	1.23
	Pre-BCR	0.38	0.36	0.56	0.49	0.44	0.45	0.99	0.97	0.62
	TCR Vbeta8	0.55	0.29	0.44	0.37	0.38	0.33	0.58	0.44	0.37
	TRA-1-81	0.3	0.29	0.37	0.41	0.35	0.31	0.45	0.47	0.38
	MSC (W5C5)	0.37	0.41	0.64	0.97	0.83	0.28	1.14	1.32	0.66
	PSMA	0.34	0.32	0.42	0.63	0.53	0.44	0.54	0.54	0.46
	TCR Vbeta9	0.33	0.31	0.41	0.48	0.41	0.37	0.54	0.54	0.43
	TSLPR (TSLP-R)	0.33	0.33	0.45	0.41	0.36	0.31	0.58	0.63	0.65

## Sheet: Normalized
Specificity	hiv_inf_Screen1	hiv_bystander_Screen1	hiv_mock_Screen1	hiv_inf_Screen2	hiv_bystander_Screen2	hiv_mock_Screen2	hiv_inf_Screen3	hiv_bystander_Screen3	hiv_mock_Screen3	i	Receptor	Ratio_hiv_bystander_hiv_inf	Ratio_hiv_bystander_hiv_mock	Ratio_hiv_inf_hiv_mock	adjusted_pvalue_inf_vs_bystander	adjusted_pvalue_mock_vs_bystander	adjusted_pvalue_mock_vs_inf
AH IgG, ITCL	0.481905	0.502857	0.980952	0.698571	0.720476	0.737143	0.973333	0.963333	0.682619	1	AH IgG, ITCL	1.01526	0.91084	0.897154	0.543431	0.99759	0.932424
BTLA	6.87905	5.78095	8.99143	4.74476	5.32571	3.56095	3.4581	3.39571	2.82238	2	BTLA	0.961575	0.943259	0.980952	0.766717	0.99759	0.932424
C3AR	4.35143	4.47714	3.39571	10.4314	11.8952	4.93286	6.805	5.44238	3.95595	3	C3AR	1.01051	1.77579	1.75732	0.766717	0.253391	0.112018
C5L2	17.3476	16.8029	21.6424	13.2935	14.1438	11.8952	10.1195	18.5829	11.8952	4	C5L2	1.21513	1.09017	0.897163	0.633487	0.99759	0.932424
CCR10	13.2935	10.4314	16.2902	9.44619	9.44619	8.19857	7.93667	8.19857	7.75857	5	CCR10	0.915238	0.870652	0.951285	0.766717	0.99759	0.932424
CD10	77.2595	44.551	72.71	9.07	6.11	10.4314	23.5319	17.3476	22.699	6	CD10	0.61904	0.642557	1.03799	1.72812e-07	1.40431e-06	0.932424
CD100	0.963333	1.01286	0.768095	1.19286	1.3419	1.52524	1.14119	1.0381	1.09619	7	CD100	1.02896	1.00098	0.972815	0.766717	0.99759	0.932424
CD101 (BB27)	0.813333	0.755238	0.549762	0.501905	0.501905	0.549762	0.501905	0.524524	0.59381	8	CD101 (BB27)	0.980477	1.05217	1.07312	0.766717	0.99759	0.932424
CD102	5.35452	4.70762	4.96905	4.11881	4.60381	3.66643	1.14119	1.31952	1.85571	9	CD102	1.00155	1.01332	1.01176	0.766717	0.99759	0.932424
CD103	0.549762	0.481905	0.433333	0.518571	0.488571	0.91	0.676667	0.547143	0.605714	10	CD103	0.869696	0.778646	0.895309	0.0235706	0.99759	0.932424
CD104	7.26143	6.14024	6.49615	4.60381	4.70762	4.54048	1.65429	1.68905	1.73476	11	CD104	0.927319	0.98164	1.05858	0.766717	0.99759	0.932424
CD105	0.855952	0.795238	0.895397	0.752381	0.67	0.755238	0.86619	0.803333	1.09619	12	CD105	0.916771	0.825888	0.900867	4.67051e-09	0.253391	0.932424
CD106	1.73476	1.78095	0.433333	0.557619	0.501905	0.474048	0.417619	0.418571	0.418095	13	CD106	0.996837	2.03808	2.04455	0.766717	0.99759	0.932424
CD107a	19.9529	14.5773	11.8952	7.44	6.6481	11.4781	9.79476	10.1195	9.44619	14	CD107a	0.842886	0.955069	1.13309	0.543431	0.99759	0.932424
CD108	0.511905	0.463095	0.480238	0.565238	0.517857	0.498571	0.488571	0.492381	0.492857	15	CD108	0.940998	1.00113	1.06391	0.277541	0.99759	0.740572
CD109	0.898889	0.951905	1.07143	0.992897	0.832857	1.09619	1.03	1.09952	5.15524	16	CD109	0.987165	0.393874	0.398995	0.766717	0.99759	0.932424
CD111	0.741905	0.795238	1.03	0.79119	0.891032	1.0381	4.74476	3.06262	1.39071	17	CD111	0.756451	1.37298	1.81503	0.766717	0.99759	0.932424
CD112 (Nectin-2)	12.6843	13.9345	10.4314	14.5773	16.8029	20.7176	13.9345	10.4314	14.1438	18	CD112 (Nectin-2)	0.999337	0.908947	0.90955	0.766717	0.99759	0.932424
CD114	0.977143	1.15571	1.10286	0.659048	0.762381	1.01738	0.762381	0.709524	0.800714	19	CD114	1.09549	0.899576	0.821161	0.679013	0.99759	0.724633
CD115	0.835	1.08381	0.957619	0.659048	1.0219	1.59905	2.12476	3.90762	2.82238	20	CD115	1.66169	1.11792	0.67276	0.000213697	0.99759	0.677495
CD116	0.612143	0.673333	0.588571	0.53619	0.550952	0.59381	0.625476	0.851429	0.697381	21	CD116	1.1702	1.10424	0.943635	0.288117	0.99759	0.932424
CD117 (c-kit)	0.511905	0.481905	0.46119	0.493333	0.47619	0.570952	0.479524	0.480952	0.530952	22	CD117 (c-kit)	0.969211	0.92064	0.949886	0.401804	0.99759	0.932424
CD119 (IFN-gamma R alpha chain)	4.00429	2.41095	2.64667	6.09286	4.18476	5.78095	2.57667	2.18357	3.0781	23	CD119 (IFN-gamma R alpha chain)	0.692711	0.763037	1.10152	0.00704478	0.910333	0.932424
CD11a	33.7176	32.2	34.9962	67.6876	60.6167	50.4143	72.71	64.9619	52.5619	24	CD11a	0.906173	1.14355	1.26196	0.000519053	0.99759	0.680503
CD11b	55.059	72.71	16.8029	17.9786	18.2807	13.7252	15.2273	12.6843	28.4986	25	CD11b	1.17459	1.75641	1.49534	0.766717	0.99759	0.932424
CD11b (activated)	7.75857	8.75381	5.50143	6.49615	6.55905	6.11	2.8569	2.8569	4.67048	26	CD11b (activated)	1.06184	1.11595	1.05096	0.647336	0.99759	0.932424
CD11c	38.9505	28.4986	41.8371	22.699	20.7176	24.5324	38.9505	28.4986	80.831	27	CD11c	0.772513	0.527952	0.683422	0.016432	0.646456	0.932424
CD122	0.435476	0.418095	0.41	0.418571	0.417619	0.433333	0.417619	0.411905	0.435476	28	CD122	0.98109	0.97561	0.994414	0.455889	0.99759	0.932424
CD123	0.402857	0.4	0.449524	0.585238	0.565714	0.52381	0.564286	0.547143	0.59381	29	CD123	0.97454	0.96536	0.99058	0.0410727	0.99759	0.932424
CD124	7.44	6.14024	6.915	5.32571	5.20095	5.38333	3.90762	4.35143	2.09595	30	CD124	0.941181	1.0902	1.15833	0.766717	0.99759	0.932424
CD126 (IL-6Ralpha)	1.23905	1.04571	0.930595	0.848333	0.796667	0.977143	1.35667	1.31952	1.51238	31	CD126 (IL-6Ralpha)	0.918078	0.924501	1.007	0.24411	0.99759	0.932424
CD127 (IL-7Ralpha)	0.511905	0.530952	0.588571	0.762381	0.796667	0.699524	0.586667	0.602381	0.673333	32	CD127 (IL-7Ralpha)	1.0371	0.983977	0.948774	6.19427e-11	0.99759	0.932424
CD129 (IL-9 R)	0.772381	0.863333	1.78095	1.29714	1.59905	1.93905	5.10952	5.84548	2.41095	33	CD129 (IL-9 R)	1.15724	1.35507	1.17095	5.1597e-06	0.99759	0.932424
CD13	41.8371	46.3214	50.4143	60.6167	64.9619	80.831	117.231	80.831	77.2595	34	CD13	0.8745	0.92139	1.05362	0.766717	0.99759	0.932424
CD131	0.59381	0.642143	0.930595	0.968333	1.06238	1.22714	1.06238	1.12667	0.873333	35	CD131	1.07874	0.934056	0.865873	2.42604e-13	0.99759	0.932424
CD132	16.8029	12.6843	14.1438	17.3476	18.2807	13.2935	8.19857	6.87905	9.21333	36	CD132	0.893622	1.03256	1.15548	0.526724	0.99759	0.932424
CD134	0.91	0.951905	0.744345	1.81238	2.41095	1.67167	1.03	1.20119	0.735238	37	CD134	1.21631	1.44833	1.19076	0.166065	6.00769e-05	0.125902
CD135	0.511905	0.530952	0.526667	0.470476	0.463095	0.570952	0.552857	0.552857	0.480952	38	CD135	1.0076	0.97994	0.972549	0.766717	0.99759	0.932424
CD137 (4-1BB)	1.54143	0.951905	0.863333	1.49952	0.796667	0.699524	0.90619	0.659048	0.567619	39	CD137 (4-1BB)	0.609965	1.13008	1.8527	1.58316e-09	0.99759	1.41615e-14
CD137L (4-1BB L)	0.70381	0.795238	1.37143	0.717619	0.762381	0.895397	1.10286	1.51238	1.22714	40	CD137L (4-1BB L)	1.21619	0.878657	0.72247	0.184642	0.99759	0.780738
CD138	0.64	0.795238	0.803333	0.647143	0.739524	0.851429	0.946667	2.29714	1.3419	41	CD138	1.71541	1.27872	0.745431	0.18029	0.99759	0.924385
CD14	9.21333	8.91286	8.61472	52.5619	34.9962	10.7457	12.6843	9.07	6.68952	42	CD14	0.711515	2.03375	2.85834	0.150543	0.99759	0.642398
CD140a	0.511905	0.502857	0.549762	0.573571	0.532381	0.52381	0.586667	0.616429	0.567619	43	CD140a	0.987755	1.00638	1.01886	0.766717	0.99759	0.932424
CD140b	0.855952	0.91	1.15571	0.823333	0.762381	1.17429	1.68905	2.41095	1.39071	44	CD140b	1.21227	1.09746	0.905292	0.744501	0.99759	0.932424
CD141	1.28429	1.3419	1.49952	1.19286	0.930595	1.29714	4.23476	2.98667	2.82238	45	CD141	0.783558	0.935953	1.19449	0.435731	0.99759	0.932424
CD143	5.50143	6.55905	6.49615	7.14238	7.26143	9.79476	6.27333	4.00429	5.91	46	CD143	0.942254	0.802884	0.852089	0.766717	0.99759	0.932424
CD144	4.96905	3.66643	5.20095	2.48024	2.82238	2.12476	4.41429	4.47714	3.4269	47	CD144	0.924338	1.01984	1.10332	0.766717	0.99759	0.932424
CD146	8.03619	7.75857	10.1195	6.73095	6.95095	5.91	7.75857	7.35071	6.55905	48	CD146	0.979336	0.976611	0.997217	0.766717	0.99759	0.932424
CD148	4.70762	5.20095	3.78143	7.84762	3.78143	5.15524	1.54143	1.20119	4.82071	49	CD148	0.72241	0.740226	1.02466	0.574285	0.99759	0.932424
CD15	1.03	1.25151	1.26397	0.511429	0.517857	0.837143	0.625476	0.676667	0.951905	50	CD15	1.12881	0.801185	0.709759	0.327945	0.559337	0.0480034
CD150 (SLAM)	0.461905	0.463095	0.433333	0.407857	0.417619	0.498571	0.544048	0.510952	0.530952	51	CD150 (SLAM)	0.984338	0.951335	0.966471	0.766717	0.99759	0.932424
CD152	0.59381	0.58	0.549762	0.460476	0.453571	0.52381	0.528095	0.539048	0.530952	52	CD152	0.993831	0.980116	0.9862	0.766717	0.99759	0.932424
CD154	0.461905	0.463095	1.68905	0.432381	0.550952	0.52381	1.87381	0.539048	0.465	53	CD154	0.56107	0.579977	1.0337	0.766717	0.99759	0.932424
CD155 (PVR)	10.4314	16.2902	8.75381	18.5829	23.5319	25.9771	13.9345	13.7252	19.9529	54	CD155 (PVR)	1.24677	0.979217	0.785403	0.436357	0.99759	0.932424
CD156c (ADAM-10)	87.7095	93.94	101.392	48.4581	55.059	87.7095	44.551	46.3214	38.9505	55	CD156c (ADAM-10)	1.0808	0.856474	0.792445	0.024344	0.99759	0.932424
CD158a/h	0.481905	0.502857	0.526667	0.573571	0.532381	0.652381	0.577619	0.602381	0.513571	56	CD158a/h	1.00277	0.967506	0.964833	0.766717	0.99759	0.932424
CD158b (NKAT2)	6.60357	5.91	6.17048	2.64667	2.50762	3.4581	1.95095	1.99167	1.67167	57	CD158b (NKAT2)	0.929302	0.921156	0.991235	0.574285	0.99759	0.932424
CD158d	0.64	0.642143	0.768095	1.6131	1.3419	0.779762	0.86619	0.946667	0.800714	58	CD158d	0.939547	1.24787	1.32816	0.766717	0.99759	0.932424
CD158e1 (NKB1)	0.461905	0.442381	0.501905	0.493333	0.47619	0.52381	0.625476	0.602381	0.465	59	CD158e1 (NKB1)	0.962193	1.02028	1.06037	0	0.99759	0.932424
CD158f	0.64	0.642143	0.654286	0.659048	0.702143	0.837143	2.2769	2.48024	0.735238	60	CD158f	1.06951	1.7176	1.60597	0.214582	0.99759	0.932424
CD16	1.95095	2.25667	1.53333	15.2273	21.6424	6.87905	7.26143	6.37619	6.07571	61	CD16	1.23877	2.08966	1.68688	0.764738	0.853889	0.932424
CD161	0.572857	0.557619	0.61381	0.632143	0.649762	0.977143	1.95095	1.99167	0.697381	62	CD161	1.01366	1.39798	1.37915	0.766717	0.99759	0.932424
CD162	0.59381	0.61381	0.61381	0.501905	0.517857	0.635238	0.564286	0.565714	0.650476	63	CD162	1.02252	0.893582	0.873903	0.150543	0.646456	0.201343
CD163	0.796667	0.642143	0.631429	1.08381	0.720476	0.652381	0.655714	0.552857	0.544762	64	CD163	0.755257	1.04753	1.38698	0.00210159	0.99759	0.00361073
CD164	48.4581	30.2738	46.3214	19.9529	8.36381	9.44619	14.5773	8.75381	8.75381	65	CD164	0.571062	0.734507	1.28621	4.76334e-05	0.99759	0.229927
CD165	0.549762	0.481905	0.549762	2.18357	0.550952	0.676667	0.517619	0.659048	1.59905	66	CD165	0.520434	0.598803	1.15059	0.765407	0.99759	0.932424
CD166	67.6876	67.6876	19.9529	155.661	139.05	60.6167	80.831	55.059	93.94	67	CD166	0.860663	1.50018	1.74305	0.490616	0.99759	0.932424
CD167a (DDR1)	0.772381	0.642143	0.526667	0.88	0.629524	0.719048	0.598095	0.583095	0.782857	68	CD167a (DDR1)	0.824164	0.914319	1.10939	0.291442	0.99759	0.932424
CD169	2.15417	3.50952	1.37143	0.968333	0.851429	0.676667	0.655714	0.649762	0.59381	69	CD169	1.32621	1.89663	1.43011	0.766717	0.806753	0.932424
CD170 (Siglec-5)	5.35452	5.10952	6.73095	5.10952	2.12476	3.83762	6.49615	5.44238	7.35071	70	CD170 (Siglec-5)	0.747436	0.707431	0.946477	0.267384	0.757686	0.932424
CD172a (SIRPalpha)	101.392	109.789	93.94	101.392	109.789	117.231	101.392	93.94	117.231	71	CD172a (SIRPalpha)	1.03071	0.954675	0.92623	0.766717	0.99759	0.932424
CD172b (SIRPbeta)	2.50762	4.60381	4.74476	1.23905	1.4519	1.73476	3.61369	4.60381	5.78095	72	CD172b (SIRPbeta)	1.44823	0.869422	0.600332	0.0116973	0.99759	0.000131902
CD172g (SIRPgamma)	0.612143	0.58	0.61381	0.637619	0.67	0.755238	0.813333	0.828095	1.51238	73	CD172g (SIRPgamma)	1.00727	0.721203	0.715997	0.766717	0.99759	0.924385
CD178 (Fas-L)	0.572857	0.597143	0.709524	0.647143	0.690476	1.22714	1.73476	1.85571	0.963333	74	CD178 (Fas-L)	1.06382	1.08391	1.01888	5.40098e-11	0.99759	0.932424
CD179a	0.741905	0.895397	0.690476	0.622143	0.67	0.895397	0.676667	0.845238	0.75881	75	CD179a	1.18127	1.02813	0.870358	0.00483193	0.99759	0.932424
CD179b	0.549762	0.530952	0.480238	0.485238	0.47619	0.570952	0.517619	0.492381	0.492857	76	CD179b	0.965803	0.971164	1.00555	0.00167637	0.99759	0.932424
CD18	340.83	340.83	170.343	296.762	252.223	170.343	205.036	185.13	272.334	77	CD18	0.92352	1.26942	1.37455	0.292473	0.99759	0.932424
CD180 (RP105)	1.48429	1.81238	2.15417	0.88	0.930595	1.09619	0.729524	0.828095	0.873333	78	CD180 (RP105)	1.15426	0.865989	0.750253	0.0298944	0.352136	1.17083e-05
CD181 (CXCR1)	0.549762	0.597143	0.566905	0.470476	0.501905	0.570952	0.517619	0.602381	0.556905	79	CD181 (CXCR1)	1.10636	1.00393	0.907418	0.00124117	0.99759	0.727389
CD182 (CXCR2)	0.511905	0.530952	0.501905	0.518571	0.532381	0.474048	0.796667	0.787143	0.480952	80	CD182 (CXCR2)	1.01277	1.27014	1.25413	0.633487	0.99759	0.924385
CD183	2.2769	2.98667	1.62714	0.752381	0.986925	1.29714	1.62714	6.6481	4.60381	81	CD183	2.28108	1.41094	0.61854	0.333813	0.99759	0.932424
CD184 (CXCR4)	11.4781	10.7457	15.2273	11.4781	13.7252	23.5319	7.44	7.93667	9.79476	82	CD184 (CXCR4)	1.06617	0.667455	0.626028	0.766717	0.134312	0.0181548
CD19	0.511905	0.502857	0.526667	0.432381	0.44	0.755238	0.625476	0.583095	0.480952	83	CD19	0.972092	0.865613	0.890465	0.734381	0.99759	0.932424
CD193 (CCR3)	0.70381	0.755238	0.709524	0.622143	0.598095	0.737143	0.625476	0.699524	0.66619	84	CD193 (CCR3)	1.05198	0.971602	0.923597	0.665438	0.99759	0.932424
CD195 (CCR5)	17.9786	17.3476	17.9786	14.1438	15.2273	16.2902	9.21333	9.21333	8.03619	85	CD195 (CCR5)	1.01095	0.987788	0.97709	0.766717	0.99759	0.932424
CD196	0.772381	0.977143	0.863333	0.768095	0.869762	0.699524	0.739524	1.41	1.55071	86	CD196	1.42847	1.04604	0.732278	0.322243	0.99759	0.932424
CD197 (CCR7)	8.19857	7.14238	8.03619	8.75381	9.79476	7.98643	8.03619	9.79476	6.17048	87	CD197 (CCR7)	1.06977	1.20451	1.12596	0.766717	0.99759	0.932424
CD1a	0.511905	0.530952	0.501905	0.460476	0.463095	0.676667	0.488571	0.510952	0.544762	88	CD1a	1.03015	0.873308	0.847748	0.115341	0.99759	0.779553
CD1b	0.741905	0.837143	0.733333	1.95095	4.00429	7.35071	0.762381	0.731429	1.00288	89	CD1b	1.61287	0.613283	0.380243	0.679013	0.99759	0.799398
CD1c	0.855952	1.08381	0.895397	0.704762	0.986925	1.29714	0.625476	0.636429	0.713333	90	CD1c	1.2383	0.931618	0.752335	0.244976	0.99759	0.780738
CD1d	0.70381	0.91	0.744345	0.79119	1.81238	2.41095	0.704762	0.787143	0.835	91	CD1d	1.59541	0.879514	0.551278	0.435731	0.99759	0.727389
CD2	0.435476	0.442381	0.41	0.450476	0.44	0.474048	0.436667	0.445238	0.451905	92	CD2	1.00378	0.993762	0.99002	0.766717	0.99759	0.932424
CD20	0.402857	0.418095	0.566905	0.450476	0.47619	0.41381	0.436667	0.461905	0.492857	93	CD20	1.05131	0.920343	0.875424	7.48608e-14	0.99759	0.932424
CD200 (OX2)	0.549762	0.557619	0.768095	0.637619	0.69619	1.29714	0.86619	0.91	1.22714	94	CD200 (OX2)	1.05368	0.657217	0.623734	0.130123	0.0213927	0.00229052
CD200 R	0.572857	0.557619	0.526667	0.53619	0.532381	0.635238	4.63714	0.744345	0.556905	95	CD200 R	0.319228	1.06722	3.34312	0.633487	0.99759	0.932424
CD201 (EPCR)	0.67	0.719048	0.526667	0.686667	0.616429	0.52381	0.501905	0.473333	0.465	96	CD201 (EPCR)	0.973226	1.19356	1.22639	0.766717	0.730785	0.243071
CD202b (Tie2/Tek)	0.549762	0.557619	0.501905	0.450476	0.44	0.52381	0.533571	0.524524	0.530952	97	CD202b (Tie2/Tek)	0.992394	0.977822	0.985317	0.766717	0.99759	0.932424
CD203c (E-NPP3)	0.511905	0.530952	0.501905	0.432381	0.44	0.549762	0.501905	0.524524	0.513571	98	CD203c (E-NPP3)	1.03408	0.95543	0.923943	0.000495149	0.99759	0.932424
CD205 (DEC-205)	2.98667	2.45286	2.29714	8.03619	6.17048	4.70762	2.12476	1.75786	3.95595	99	CD205 (DEC-205)	0.789587	0.947127	1.19952	0	0.99759	0.932424
CD206 (MMR)	6.43617	5.32571	4.35143	4.89667	1.4919	2.12476	6.09286	1.81238	1.91548	100	CD206 (MMR)	0.495246	1.0284	2.07655	0.00833957	0.99759	0.0557958
CD207 (Langerin)	0.461905	0.442381	0.480238	0.565238	0.517857	0.52381	0.544048	0.524524	0.492857	101	CD207 (Langerin)	0.944992	0.991888	1.04963	0.00483193	0.99759	0.932424
CD209 (DC-SIGN)	3.17476	2.57667	4.00429	2.2769	2.29714	1.52524	1.49952	1.48429	1.00288	102	CD209 (DC-SIGN)	0.914677	0.973317	1.06411	0.705242	0.99759	0.932424
CD21	0.418095	0.418095	0.433333	0.450476	0.453571	0.474048	0.436667	0.433333	0.435476	103	CD21	0.999818	0.971809	0.971986	0.766717	0.806753	0.575718
CD210 (IL-10 R)	1.65429	1.87381	1.56	1.49952	1.68905	3.04714	5.57762	5.57762	5.15524	104	CD210 (IL-10 R)	1.04685	0.936296	0.894395	0.24411	0.99759	0.932424
CD213a2	0.549762	0.557619	0.631429	0.565238	0.598095	0.737143	0.90619	1.00288	0.682619	105	CD213a2	1.06798	1.05236	0.985374	0.147591	0.99759	0.932424
CD215 (IL-15Ralpha)	0.855952	1.25151	1.21833	0.686667	1.2331	1.09619	0.980952	7.75857	7.14238	106	CD215 (IL-15Ralpha)	4.059	1.08314	0.26685	0.150543	0.99759	0.483116
CD218a (IL-18Ralpha)	0.59381	0.61381	0.690476	0.673333	0.702143	1.29714	0.698571	0.787143	1.12667	107	CD218a (IL-18Ralpha)	1.06989	0.675306	0.631193	0.132944	0.383197	0.0770903
CD22	0.741905	0.755238	0.863333	0.470476	0.44	0.52381	0.544048	0.524524	0.556905	108	CD22	0.979124	0.88463	0.903491	0.652522	0.0417068	0.211575
CD220	3.87262	2.98667	6.07571	3.83762	4.05286	2.61167	1.56	1.46718	1.62714	109	CD220	0.917636	0.824731	0.898756	0.718742	0.99759	0.932424
CD221 (IGF-1R)	1.09619	1.10286	0.803333	0.848333	0.930595	1.01738	0.749583	0.731429	1.00288	110	CD221 (IGF-1R)	1.02627	0.979207	0.954142	0.766717	0.99759	0.932424
CD226 (DNAM-1)	0.67	0.642143	0.566905	0.698571	0.702143	0.61381	0.533571	0.524524	0.59381	111	CD226 (DNAM-1)	0.982476	1.05313	1.07192	0.543431	0.99759	0.932424
CD229 (Ly-9)	0.612143	0.502857	0.526667	0.585238	0.58119	0.549762	0.691905	0.644762	0.800714	112	CD229 (Ly-9)	0.91506	0.920979	1.00647	0.486754	0.99759	0.932424
CD23	0.549762	0.557619	0.46119	0.485238	0.488571	0.570952	0.46619	0.461905	0.465	113	CD23	1.0046	1.00732	1.0027	0.766717	0.99759	0.932424
CD231 (TALLA)	0.813333	0.795238	0.690476	0.752381	0.746786	0.813333	0.598095	0.659048	0.637619	114	CD231 (TALLA)	1.01722	1.02785	1.01045	0.766717	0.99759	0.932424
CD235ab	0.977143	1.01286	0.835	1.05333	0.832857	0.755238	0.713333	0.828095	1.55071	115	CD235ab	0.974488	0.851273	0.87356	0.766717	0.99759	0.932424
CD24	4.54048	4.23476	6.6481	4.11881	4.3181	4.28476	2.8569	3.72393	2.54214	116	CD24	1.06605	0.911079	0.854634	0.766717	0.99759	0.932424
CD243	6.95095	6.37619	7.14238	6.09286	5.78095	4.93286	3.27143	3.27143	4.35143	117	CD243	0.945654	0.939239	0.993217	0.29704	0.99759	0.932424
CD244 (2B4)	0.572857	0.58	0.480238	0.565238	0.598095	0.549762	0.436667	0.451905	0.480952	118	CD244 (2B4)	1.03508	1.07879	1.04223	0.0573421	0.99759	0.932424
CD245 (p220/240)	1.35667	1.25151	1.10286	8.19857	4.70762	4.70762	1.2331	1.75786	4.05286	119	CD245 (p220/240)	0.715308	0.782391	1.09378	0.766717	0.99759	0.932424
CD25	0.435476	0.442381	0.41	1.29714	1.54143	0.45119	0.517619	0.492381	0.435476	120	CD25	1.10041	1.90966	1.7354	0.766717	0.99759	0.932424
CD252 (OX40L)	1.78095	2.06714	2.41095	2.41095	2.06714	0.570952	1.01286	1.0381	1.48429	121	CD252 (OX40L)	0.993779	1.15812	1.16537	0.766717	0.99759	0.932424
CD253 (Trail)	0.70381	0.719048	0.709524	1.85571	1.95095	1.83405	1.4519	1.55071	1.05333	122	CD253 (Trail)	1.05217	1.17343	1.11524	0.00483193	0.99759	0.932424
CD254	0.772381	0.837143	0.654286	0.637619	0.702143	0.61381	0.517619	0.565714	0.620952	123	CD254	1.09202	1.11432	1.02042	0	0.99759	0.932424
CD255 (TWEAK)	0.898889	0.88	0.768095	0.622143	0.67	0.549762	0.501905	0.524524	0.58119	124	CD255 (TWEAK)	1.0255	1.0924	1.06524	0.643035	0.99759	0.932424
CD257 (BAFF)	1.20952	1.87381	1.62714	1.01286	1.64071	1.22714	0.86619	3.4581	2.22012	125	CD257 (BAFF)	2.25755	1.37408	0.608657	0.0116973	0.99759	0.555956
CD258 (LIGHT)	2.02048	1.65429	2.15417	3.61369	1.26397	1.43095	5.20095	1.6131	1.91548	126	CD258 (LIGHT)	0.418209	0.823793	1.96981	0.0208827	0.99759	0.309411
CD26	10.1195	9.21333	12.6843	3.90762	2.64667	6.60357	5.91	4.89667	6.915	127	CD26	0.840475	0.639498	0.760877	0.086683	0.064784	0.680503
CD261 (DR4)	0.511905	0.557619	0.654286	0.605714	0.636429	0.549762	0.488571	0.565714	0.650476	128	CD261 (DR4)	1.09561	0.948902	0.866093	0.0116973	0.99759	0.698602
CD262 (DR5)	2.06714	1.96286	2.45286	4.47714	3.50952	3.17476	2.41095	1.37143	1.99167	129	CD262 (DR5)	0.764224	0.898222	1.17534	0.24614	0.99759	0.932424
CD263 (DcR1)	0.813333	0.837143	0.930595	0.622143	0.649762	0.570952	0.552857	0.616429	0.657381	130	CD263 (DcR1)	1.05784	0.974249	0.920982	0.120611	0.99759	0.932424
CD266 (Fn14)	3.17476	2.02048	2.57667	2.89143	1.73476	2.8569	4.93286	1.8919	3.66643	131	CD266 (Fn14)	0.513421	0.620565	1.20869	8.14265e-06	0.0214522	0.932424
CD267 (TACI)	0.64	0.597143	0.588571	0.88	0.762381	0.813333	0.570952	0.565714	0.697381	132	CD267 (TACI)	0.920747	0.917092	0.99603	0.287739	0.99759	0.932424
CD268 (BAFF-R)	0.549762	0.530952	0.480238	0.686667	0.720476	0.570952	0.501905	0.501905	0.620952	133	CD268 (BAFF-R)	1.00863	1.04855	1.03958	0.766717	0.99759	0.932424
CD27	0.461905	0.463095	0.46119	0.450476	0.44	0.635238	0.517619	0.501905	0.492857	134	CD27	0.982517	0.884045	0.899775	0.363543	0.99759	0.932424
CD270 (HVEM)	9.79476	13.2935	13.7252	9.79476	10.7457	14.1438	11.4781	13.2935	13.7252	135	CD270 (HVEM)	1.20166	0.897546	0.74692	0.016432	0.99759	0.00220872
CD271	0.64	0.642143	0.526667	0.605714	0.636429	0.61381	0.586667	0.627619	0.544762	136	CD271	1.04028	1.13111	1.08731	0.244976	0.36792	0.727389
CD273 (B7-DC)	7.14238	7.44	8.99143	8.61472	9.21333	8.91286	4.93286	5.84548	6.68952	137	CD273 (B7-DC)	1.08743	0.914816	0.841267	0.135347	0.99759	0.243071
CD274 (B7-H1)	28.4986	33.7176	23.5319	30.2738	28.4986	30.2738	30.2738	34.9962	30.2738	138	CD274 (B7-H1)	1.09171	1.1562	1.05907	0.734722	0.99759	0.932424
CD275 (B7-H2)	2.38119	2.29714	2.15417	8.91286	7.93667	2.50762	1.4519	0.980952	0.920298	139	CD275 (B7-H2)	0.879868	2.00906	2.28337	0.374815	0.99759	0.744176
CD276	252.223	272.334	370.066	225.05	170.343	205.036	296.762	296.762	252.223	140	CD276	0.955304	0.893772	0.935589	0.766717	0.99759	0.932424
CD277	4.05286	4.89667	6.11	3.39571	3.90762	5.32571	3.06262	3.72393	5.50143	141	CD277	1.19189	0.739689	0.6206	0	8.17891e-07	0
CD278 (ICOS)	0.59381	0.58	0.526667	0.53619	0.550952	0.498571	0.436667	0.445238	0.435476	142	CD278 (ICOS)	1.00608	1.07905	1.07253	0.766717	0.529489	0.483116
CD279 (PD-1)	0.511905	0.502857	0.46119	0.511429	0.517857	0.433333	0.425952	0.433333	0.480952	143	CD279 (PD-1)	1.00329	1.05712	1.05366	0.766717	0.99759	0.932424
CD28	0.461905	0.463095	0.480238	0.44	0.44	0.61381	0.46619	0.480952	0.530952	144	CD28	1.01166	0.851722	0.841905	0.647336	0.712088	0.35632
CD282 (TLR2)	5.78095	5.50143	7.75857	7.26143	7.75857	5.50143	3.78143	4.11881	3.56095	145	CD282 (TLR2)	1.03299	1.03316	1.00017	0.766717	0.99759	0.932424
CD284 (TLR4)	5.57762	4.96905	7.44	5.38333	5.91	6.17048	4.02857	4.74476	4.28476	146	CD284 (TLR4)	1.04232	0.873071	0.837626	0.766717	0.99759	0.932424
CD286 (TLR6)	1.59905	1.51238	1.85571	0.90619	0.930595	0.837143	0.749583	0.731429	0.873333	147	CD286 (TLR6)	0.975293	0.890139	0.912689	0.766717	0.99759	0.932424
CD29	185.13	139.05	205.036	272.334	205.036	139.05	139.05	123.32	170.343	148	CD29	0.783561	0.908591	1.15957	0.000374887	0.99759	0.932424
CD290	0.59381	0.58	0.588571	1.49952	1.4919	0.719048	0.625476	0.636429	0.835	149	CD290	0.996147	1.26403	1.26892	0.766717	0.99759	0.932424
CD294	0.67	0.61381	0.654286	1.37143	1.3419	1.09619	0.895397	0.891032	1.17429	150	CD294	0.969328	0.973326	1.00412	0.455889	0.99759	0.932424
CD298	692.142	692.142	692.142	692.142	525.512	692.142	692.142	525.512	692.142	151	CD298	0.839503	0.839503	1	0.129335	0.518934	0.932424
CD3	1.81238	1.7119	3.04714	1.10286	1.17429	1.17429	0.992897	0.973333	1.09619	152	CD3	0.987562	0.725799	0.734941	0.766717	0.99759	0.932424
CD30	0.511905	0.502857	0.501905	0.485238	0.463095	0.86619	0.407857	0.411905	0.58119	153	CD30	0.980681	0.706852	0.720777	0.647336	0.882939	0.727389
CD300e (IREM-2)	0.572857	0.557619	0.654286	0.823333	0.851429	0.474048	0.501905	0.524524	0.567619	154	CD300e (IREM-2)	1.01869	1.14011	1.11919	0.766717	0.99759	0.932424
CD300F	0.930595	0.977143	0.845238	0.557619	0.550952	0.498571	0.655714	0.690476	1.17429	155	CD300F	1.03482	0.881051	0.851409	0.491418	0.99759	0.932424
CD301	8.61472	8.19857	9.79476	6.87905	7.14238	6.07571	5.32571	5.26333	4.47714	156	CD301	0.989664	1.01261	1.02319	0.766717	0.99759	0.932424
CD303	4.54048	2.73452	3.4581	1.78095	1.95095	0.977143	0.796667	0.787143	0.800714	157	CD303	0.768832	1.0452	1.35947	0.766717	0.99759	0.932424
CD304	1.68905	1.57952	2.35143	1.65429	1.56	0.977143	0.686667	0.644762	0.735238	158	CD304	0.939029	0.931216	0.99168	0	0.99759	0.932424
CD307	1.85571	1.62714	2.98667	1.23905	1.2331	0.795238	0.655714	0.627619	0.66619	159	CD307	0.929977	0.784124	0.843165	0.410625	0.99759	0.932424
CD307d (FcRL4)	0.70381	0.642143	0.588571	0.647143	0.690476	0.549762	0.517619	0.510952	0.59381	160	CD307d (FcRL4)	0.986621	1.06433	1.07876	0.766717	0.99759	0.932424
CD31	1.48429	1.04571	1.10286	1.73476	1.17429	1.83405	1.4519	1.00288	4.96905	161	CD31	0.689983	0.407652	0.590815	0	0.99759	0.932424
CD314 (NKG2D)	0.64	0.61381	0.566905	0.79119	0.796667	0.652381	0.528095	0.552857	0.620952	162	CD314 (NKG2D)	1.00207	1.06689	1.06469	0.766717	0.99759	0.932424
CD317	5.10952	17.9786	14.5773	3.39571	9.07	7.98643	2.2769	8.61472	8.19857	163	CD317	3.30763	1.15932	0.350499	0	0.99759	0
CD318 (CDCP1)	0.70381	0.673333	0.588571	0.735238	0.739524	0.635238	0.642143	0.636429	0.735238	164	CD318 (CDCP1)	0.98467	1.04606	1.06235	0.679013	0.99759	0.932424
CD319 (CRACC)	24.5324	21.6424	18.5829	32.2	33.7176	33.7176	28.4986	25.9771	32.2	165	CD319 (CRACC)	0.954315	0.962564	1.00864	0.679013	0.99759	0.932424
CD32	23.5319	22.699	30.2738	41.8371	30.2738	28.4986	17.9786	20.7176	20.7176	166	CD32	0.884134	0.927041	1.04853	0.766717	0.99759	0.932424
CD324 (E-Cadherin)	0.612143	0.61381	0.501905	0.585238	0.636429	0.52381	0.455714	0.461905	0.501905	167	CD324 (E-Cadherin)	1.03572	1.12079	1.08214	0.543431	0.99759	0.932424
CD325	0.64	0.698571	0.501905	0.511429	0.501905	0.474048	0.46619	0.524524	0.620952	168	CD325	1.06638	1.08021	1.01297	0.464167	0.99759	0.932424
CD326 (Ep-CAM)	0.70381	0.673333	0.566905	0.470476	0.47619	0.45119	0.46619	0.461905	0.435476	169	CD326 (Ep-CAM)	0.982293	1.1086	1.12858	0.766717	0.806753	0.35632
CD328 (Siglec-7)	84.1767	87.7095	67.6876	46.3214	41.8371	44.551	77.2595	60.6167	67.6876	170	CD328 (Siglec-7)	0.915313	1.0569	1.15468	0.585713	0.99759	0.932424
CD33	4.70762	5.38333	4.18476	1.68905	1.81238	1.67167	3.06262	2.8569	5.38333	171	CD33	1.06272	0.89438	0.841591	0.766717	0.99759	0.932424
CD334 (FGFR4)	1.62714	1.54143	0.449524	0.470476	0.47619	0.41381	0.425952	0.433333	0.418095	172	CD334 (FGFR4)	0.971224	1.91267	1.96934	0.766717	0.99759	0.932424
CD335 (NKp46)	0.67	0.597143	0.549762	0.557619	0.58119	0.498571	0.450476	0.445238	0.480952	173	CD335 (NKp46)	0.967509	1.06165	1.09731	0.766717	0.99759	0.932424
CD336 (NKp44)	0.572857	0.530952	0.501905	0.511429	0.488571	0.45119	0.436667	0.433333	0.465	174	CD336 (NKp44)	0.955229	1.02451	1.07253	0.175494	0.99759	0.932424
CD337 (NKp30)	0.572857	0.642143	0.480238	0.528095	0.550952	0.474048	0.676667	0.75881	0.605714	175	CD337 (NKp30)	1.09804	1.25122	1.1395	0.00295362	7.39689e-09	0.00361073
CD338 (ABCG2)	2.2769	1.93905	1.78095	4.00429	2.22012	4.18476	6.95095	6.09286	8.61472	176	CD338 (ABCG2)	0.774782	0.703136	0.907527	0.302339	0.99759	0.932424
CD34	0.64	0.795238	0.588571	0.485238	0.453571	0.52381	0.570952	0.709524	0.697381	177	CD34	1.15455	1.08209	0.937245	0.550416	0.99759	0.932424
CD340 (erbB2)	0.741905	0.698571	0.61381	0.518571	0.517857	0.498571	0.46619	0.473333	0.492857	178	CD340 (erbB2)	0.978627	1.05265	1.07565	0.766717	0.99759	0.932424
CD344 (Frizzled-4)	1.11476	1.20119	1.37143	3.39571	3.50952	1.59905	1.2331	1.6131	1.79667	179	CD344 (Frizzled-4)	1.10102	1.32654	1.20482	0.347623	0.99759	0.932424
CD35	1.19286	1.37143	1.19286	4.35143	5.10952	7.35071	3.39571	4.11881	6.43617	180	CD35	1.18566	0.707606	0.596806	0	0.99759	0.501475
CD351	0.67	0.642143	0.588571	1.29714	1.3419	0.936012	0.963333	0.91	0.75881	181	CD351	0.987569	1.26743	1.28339	0.766717	0.134312	0.0306541
CD352 (NTB-A)	1.95095	2.35143	2.8569	2.06714	3.04714	7.04667	2.35143	2.57667	6.915	182	CD352 (NTB-A)	1.25209	0.474192	0.37872	0.114878	0.253391	0.0121702
CD354 (TREM-1)	0.70381	0.737143	0.654286	0.605714	0.649762	0.52381	0.488571	0.524524	0.513571	183	CD354 (TREM-1)	1.06303	1.12991	1.06291	4.23951e-13	0.712088	0.932424
CD355 (CRTAM)	3.39571	2.50762	5.10952	2.2769	2.41095	1.52524	4.23476	3.83762	1.0381	184	CD355 (CRTAM)	0.883805	1.14119	1.29122	0.662787	0.99759	0.932424
CD357 (GITR)	1.22714	1.51238	1.93905	1.08381	1.12667	0.813333	0.813333	1.65429	1.28429	185	CD357 (GITR)	1.37418	1.06358	0.773977	0.49013	0.99759	0.932424
CD36	60.6167	41.8371	80.831	80.831	70.5019	109.789	123.32	155.661	123.32	186	CD36	1.01221	0.853668	0.843371	0.766717	0.99759	0.932424
CD360 (IL-21R)	1.35667	1.57952	0.957619	0.647143	0.67	0.635238	0.533571	0.565714	0.59381	187	CD360 (IL-21R)	1.10951	1.28746	1.16039	0.14895	0.99759	0.932424
CD38	6.14024	8.36381	1.62714	33.7176	38.9505	14.5773	13.2935	11.8952	7.35071	188	CD38	1.11398	2.51365	2.25646	0.743704	0.0213927	0.0324447
CD39	46.3214	52.5619	64.9619	44.551	52.5619	64.9619	50.4143	50.4143	48.4581	189	CD39	1.10087	0.871939	0.792046	0.373317	0.99759	0.309411
CD4	0.511905	0.642143	0.768095	0.418571	0.501905	0.895397	0.655714	0.69619	0.567619	190	CD4	1.16016	0.824808	0.710942	0.0186575	0.99759	0.627398
CD40	0.992897	0.88	1.21833	1.23905	1.20952	1.96286	1.35667	1.07143	3.0781	191	CD40	0.880829	0.505002	0.573326	0.243902	0.0926065	0.243071
CD41	0.435476	0.442381	0.41	0.407857	0.402857	0.45119	0.394048	0.388095	0.435476	192	CD41	0.996729	0.951157	0.954278	0.766717	0.99759	0.932424
CD42b	0.481905	0.463095	0.480238	0.407857	0.417619	0.635238	0.46619	0.461905	0.75881	193	CD42b	0.990167	0.716336	0.72345	0.766717	0.569703	0.379356
CD43	11.8952	13.9345	28.4986	10.7457	12.9889	17.9786	10.7457	11.4781	18.5829	194	CD43	1.15021	0.590248	0.513167	0.00443203	0.000731315	7.02874e-07
CD44	155.661	123.32	252.223	450.48	450.48	296.762	370.066	272.334	370.066	195	CD44	0.866757	0.92066	1.06219	0.254272	0.99759	0.932424
CD45	64.9619	50.4143	77.2595	93.94	93.94	123.32	109.789	84.1767	87.7095	196	CD45	0.850536	0.792715	0.932018	0.247154	0.99759	0.932424
CD45RA	0.511905	0.502857	0.501905	0.501905	0.501905	0.498571	0.552857	0.552857	0.513571	197	CD45RA	0.994225	1.02878	1.03475	0.701503	0.99759	0.924385
CD45RB	3.4581	3.90762	4.18476	3.04714	3.17476	6.49615	6.6481	6.49615	8.36381	198	CD45RB	1.03233	0.712981	0.690655	0.652522	0.910333	0.483116
CD45RO	22.699	19.9529	33.7176	21.6424	19.9529	19.9529	24.5324	21.6424	16.8029	199	CD45RO	0.893636	0.873353	0.977303	9.00062e-12	0.99759	0.932424
CD46	3.87262	4.70762	3.90762	4.96905	5.50143	6.37619	8.36381	8.36381	10.4314	200	CD46	1.07947	0.896579	0.830571	0.373317	0.99759	0.918013
CD47	80.831	77.2595	70.5019	77.2595	84.1767	84.1767	87.7095	87.7095	70.5019	201	CD47	1.01361	1.10643	1.09157	0.766717	0.99759	0.932424
CD48	9.07	9.44619	8.19857	12.6843	12.9889	15.2273	21.6424	22.699	17.3476	202	CD48	1.04004	1.10695	1.06433	2.83274e-06	0.99759	0.932424
CD49a	1.43095	1.41	0.768095	5.91	5.38333	2.61167	7.14238	5.26333	2.29714	203	CD49a	0.832451	2.12381	2.55127	0.436357	1.21261e-06	1.19766e-11
CD49c	272.334	296.762	296.762	55.059	50.4143	77.2595	55.059	48.4581	84.1767	204	CD49c	1.03447	0.863457	0.834686	0.766717	0.559337	0.561316
CD49d	2.73452	3.0781	1.53333	3.61369	3.66643	4.54048	0.739524	0.709524	1.99167	205	CD49d	1.05168	0.924192	0.878775	0.766717	0.99759	0.932424
CD49e	70.5019	70.5019	32.2	84.1767	101.392	48.4581	41.8371	33.7176	50.4143	206	CD49e	1.04628	1.56869	1.49929	0.766717	0.99759	0.932424
CD49f	32.2	25.2548	20.7176	16.8029	16.2902	17.3476	10.4314	9.44619	14.5773	207	CD49f	0.857941	0.968629	1.12902	0.244976	0.99759	0.932424
CD5	0.511905	0.673333	0.526667	0.432381	0.501905	0.676667	0.450476	0.461905	0.713333	208	CD5	1.17378	0.854161	0.727702	0.24411	0.99759	0.303421
CD50 (ICAM-3)	15.2273	11.4781	11.4781	13.7252	14.5773	22.699	11.8952	10.7457	15.2273	209	CD50 (ICAM-3)	0.900932	0.744894	0.826804	0.705242	0.99759	0.932424
CD51	44.551	25.2548	24.5324	23.5319	22.699	16.8029	18.5829	16.2902	16.2902	210	CD51	0.741285	1.11486	1.50395	0.337706	0.99759	0.215751
CD51/61	3.66643	3.27143	3.0781	2.02048	1.81238	2.45286	6.27333	2.25667	2.09595	211	CD51/61	0.61374	0.962445	1.56816	0.468164	0.99759	0.932424
CD52	34.9962	38.9505	48.4581	24.5324	25.9771	38.9505	64.9619	67.6876	55.059	212	CD52	1.06526	0.930845	0.873816	0.00693295	0.99759	0.932424
CD53	30.2738	48.4581	60.6167	25.9771	44.551	70.5019	60.6167	77.2595	109.789	213	CD53	1.45694	0.706781	0.485115	3.55127e-05	0.0417068	2.21864e-12
CD54	50.4143	55.059	22.699	123.32	117.231	55.059	52.5619	44.551	44.551	214	CD54	0.958217	1.77289	1.8502	0.766717	0.646456	0.303421
CD55	7.93667	8.61472	4.89667	16.2902	17.3476	21.6424	16.2902	14.1438	13.2935	215	CD55	0.98986	1.00687	1.01718	0.766717	0.99759	0.932424
CD56 (NCAM)	0.511905	0.530952	0.480238	0.432381	0.429286	0.719048	0.930595	0.873333	0.637619	216	CD56 (NCAM)	0.977967	0.998185	1.02067	0.766717	0.99759	0.932424
CD57	0.418095	0.418095	0.41	0.388095	0.388095	0.433333	0.655714	0.565714	0.407857	217	CD57	0.938436	1.09648	1.16841	0.699793	0.99759	0.932424
CD58	170.343	225.05	155.661	252.223	272.334	272.334	225.05	225.05	205.036	218	CD58	1.11553	1.14123	1.02304	0.544219	0.99759	0.932424
CD59	370.066	450.48	525.512	117.231	123.32	185.13	93.94	139.05	139.05	219	CD59	1.22644	0.83895	0.684056	0.150543	0.806753	0.000943259
CD6	0.481905	0.481905	0.46119	0.450476	0.429286	0.59381	0.625476	0.583095	0.501905	220	CD6	0.959193	0.95978	1.00061	0.273588	0.99759	0.932424
CD61	2.57667	2.18357	1.8919	0.622143	0.58119	0.86619	2.98667	1.4519	3.0781	221	CD61	0.681704	0.722503	1.05985	0.442103	0.99759	0.932424
CD62E	0.481905	0.463095	0.46119	0.565238	0.550952	0.59381	0.488571	0.492381	0.501905	222	CD62E	0.98093	0.967579	0.986389	0.550416	0.99759	0.932424
CD62L	0.70381	0.597143	0.709524	0.528095	0.550952	0.570952	0.479524	0.461905	0.480952	223	CD62L	0.940735	0.914031	0.971614	0.649218	0.99759	0.932424
CD62P (P-Selectin)	0.946667	0.863333	0.863333	0.53619	0.565714	1.09619	0.570952	0.565714	0.556905	224	CD62P (P-Selectin)	0.97125	0.792696	0.81616	0.766717	0.99759	0.932424
CD63	525.512	170.343	185.13	170.343	67.6876	101.392	170.343	117.231	101.392	225	CD63	0.410139	0.915826	2.23296	0.000374887	0.99759	0.0121702
CD64	93.94	80.831	87.7095	50.4143	48.4581	32.2	25.9771	24.5324	25.9771	226	CD64	0.903071	1.05439	1.16756	0.128851	0.99759	0.932424
CD66a/c/e	0.572857	0.61381	0.654286	0.501905	0.501905	0.635238	32.9588	38.9505	3.80952	227	CD66a/c/e	1.17725	7.85758	6.6745	0.391173	0.99759	0.932424
CD66b	0.402857	0.4	0.41	0.848333	0.968333	0.433333	16.8029	14.5773	0.465	228	CD66b	0.883217	12.1877	13.7993	0.766717	0.99759	0.932424
CD69	0.511905	0.502857	0.433333	0.549762	0.550952	0.86619	0.625476	0.591905	0.465	229	CD69	0.975445	0.932668	0.956146	0.495861	0.99759	0.932424
CD7	1.54143	1.45954	1.96286	0.936012	0.930595	1.43095	46.3214	41.8371	0.895397	230	CD7	0.906318	10.3113	11.3771	0.24614	0.99759	0.932424
CD70	0.612143	0.58	0.566905	0.659048	0.517857	5.57762	0.455714	0.473333	0.567619	231	CD70	0.90983	0.234082	0.257281	0.679013	0.99759	0.932424
CD71	205.036	101.392	109.789	87.7095	46.3214	46.3214	84.1767	52.5619	46.3214	232	CD71	0.531344	0.989349	1.86197	0	0.99759	0
CD73	4.89667	3.50952	1.46718	1.03	1.0219	5.15524	1.29071	1.22714	4.82071	233	CD73	0.797875	0.503234	0.630717	0.559713	0.99759	0.932424
CD74	0.835	0.737143	0.631429	1.6131	0.720476	4.05286	1.06238	0.946667	6.11	234	CD74	0.684889	0.222737	0.325216	0.488327	0.882939	0.932424
CD79b	0.572857	0.737143	0.654286	0.585238	0.649762	0.699524	0.552857	0.744345	0.620952	235	CD79b	1.24565	1.07924	0.866409	0.000101651	0.99759	0.08879
CD80	2.38119	3.39571	1.37143	8.36381	8.75381	2.29714	6.805	6.73095	3.4269	236	CD80	1.07581	2.66092	2.47341	0.647336	0.000884537	0.00361073
CD81	109.789	252.223	139.05	370.066	370.066	450.48	340.83	370.066	340.83	237	CD81	1.20918	1.06664	0.882116	0.501877	0.99759	0.932424
CD82	296.762	525.512	340.83	525.512	692.142	525.512	525.512	450.48	525.512	238	CD82	1.23768	1.1985	0.968339	0.522605	0.99759	0.932424
CD83	6.14024	6.87905	4.54048	6.6481	7.44	8.68427	8.75381	19.9529	12.6843	239	CD83	1.59092	1.32278	0.831453	0.435731	0.99759	0.932424
CD84	225.05	370.066	272.334	185.13	225.05	225.05	185.13	205.036	225.05	240	CD84	1.34409	1.10758	0.824035	0.0713088	0.99759	0.637266
CD85a (ILT5)	21.6424	23.5319	25.9771	72.71	80.831	72.71	34.9962	30.2738	34.9962	241	CD85a (ILT5)	1.04088	1.00713	0.967574	0.766717	0.99759	0.932424
CD85d (ILT4)	0.946667	0.91	0.803333	1.41	1.3419	2.12476	0.642143	0.659048	0.735238	242	CD85d (ILT4)	0.970703	0.794618	0.818601	0.748185	0.99759	0.932424
CD85g (ILT7)	0.461905	0.463095	0.46119	0.470476	0.417619	0.652381	0.417619	0.418571	0.530952	243	CD85g (ILT7)	0.962434	0.790068	0.820906	0.748218	0.658561	0.701787
CD85h (ILT1)	2.89143	3.83762	3.56095	2.82238	2.89143	7.75857	5.38333	5.10952	10.7457	244	CD85h (ILT1)	1.06681	0.536526	0.502924	0.766717	0.806753	0.35632
CD85j (ILT2)	25.9771	34.9962	38.9505	64.9619	77.2595	67.6876	32.9588	32.2	41.8371	245	CD85j (ILT2)	1.16593	0.972928	0.834468	0.415723	0.99759	0.597984
CD85k (ILT3)	6.60357	6.95095	3.66643	9.21333	8.91286	12.6843	8.61472	7.35071	21.6424	246	CD85k (ILT3)	0.950183	0.61102	0.643054	0.766717	0.99759	0.932424
CD86	52.5619	64.9619	52.5619	38.9505	32.2	41.8371	70.5019	70.5019	60.6167	247	CD86	1.03487	1.08159	1.04515	0.766717	0.99759	0.932424
CD87	1.28429	0.642143	0.733333	1.03	1.09619	0.951905	0.762381	1.0381	0.920298	248	CD87	0.902414	1.06559	1.18082	0.766717	0.99759	0.932424
CD88	139.05	185.13	225.05	109.789	155.661	252.223	252.223	252.223	185.13	249	CD88	1.18352	0.895246	0.756428	0.24411	0.99759	0.932424
CD89	14.5773	11.8952	9.21333	11.8952	11.4781	9.07	9.44619	6.95095	7.93667	250	CD89	0.844247	1.15653	1.3699	0.129335	0.99759	0.201343
CD8a	0.435476	0.418095	0.449524	0.418571	0.402857	0.474048	0.533571	0.501905	0.418095	251	CD8a	0.953329	0.98598	1.03425	2.82638e-09	0.99759	0.932424
CD9	123.32	117.231	123.32	340.83	296.762	370.066	450.48	340.83	296.762	252	CD9	0.825277	0.955293	1.15754	0.146045	0.99759	0.932424
CD90 (Thy1)	0.461905	0.463095	0.449524	0.407857	0.417619	0.498571	0.479524	0.461905	0.451905	253	CD90 (Thy1)	0.995059	0.959014	0.963776	0.766717	0.99759	0.932424
CD93	3.04714	4.23476	0.566905	0.717619	0.832857	0.59381	0.785	0.75881	0.556905	254	CD93	1.2806	3.39215	2.64888	0.493932	0.99759	0.932424
CD94	0.796667	0.698571	0.549762	0.632143	0.58119	0.570952	0.564286	0.583095	0.567619	255	CD94	0.934655	1.10337	1.18051	0.555545	0.99759	0.742411
CD95	72.71	84.1767	84.1767	28.4986	24.5324	34.9962	20.7176	23.5319	23.5319	256	CD95	1.0846	0.926675	0.854395	0.766717	0.99759	0.727389
CD96	0.59381	0.557619	0.768095	0.823333	0.565714	0.699524	0.946667	0.891032	0.637619	257	CD96	0.852169	0.956835	1.12282	0.389648	0.99759	0.932424
CD97	14.1438	10.1195	17.3476	20.7176	10.4314	18.5829	19.9529	16.8029	17.9786	258	CD97	0.681461	0.692904	1.01679	0.0298944	0.383197	0.932424
CD99	117.231	155.661	117.231	205.036	185.13	155.661	155.661	170.343	155.661	259	CD99	1.06948	1.1927	1.11521	0.713401	0.806753	0.932424
CLEC12A	6.07571	6.73095	4.54048	10.1195	10.1195	8.36381	5.78095	4.67048	5.32571	260	CLEC12A	0.979285	1.18052	1.2055	0.766717	0.99759	0.892411
CLEC9A	3.78143	2.98667	4.67048	3.78143	3.83762	2.35143	2.50762	2.48024	2.98667	261	CLEC9A	0.923941	0.929656	1.00619	0.720424	0.99759	0.932424
CX3CR1	4.28476	4.00429	5.57762	6.17048	6.49615	3.78143	1.49952	1.51238	1.4519	262	CX3CR1	1.00486	1.11117	1.1058	0.766717	0.99759	0.932424
CXCR7	0.772381	0.837143	0.709524	0.605714	0.636429	0.570952	1.20119	0.699524	0.637619	263	CXCR7	0.842518	1.13294	1.34471	0.766717	0.99759	0.883684
delta-Opioid Receptor	0.64	0.642143	0.566905	0.518571	0.532381	0.45119	0.46619	0.480952	0.530952	264	delta-Opioid Receptor	1.0189	1.06871	1.04888	0.128851	0.99759	0.932424
DLL1	1.11476	1.01286	0.433333	0.470476	0.463095	0.41381	0.394048	0.4	0.394048	265	DLL1	0.947793	1.51141	1.59467	0.705242	0.99759	0.932424
DLL4	0.549762	0.502857	0.41	0.460476	0.463095	0.41381	0.407857	0.405714	0.407857	266	DLL4	0.96726	1.11367	1.15136	0.701503	0.99759	0.738168
DR3 (TRAMP)	0.88	0.755238	0.835	0.717619	0.796667	0.652381	0.586667	0.627619	0.637619	267	DR3 (TRAMP)	0.99782	1.02566	1.0279	0.766717	0.99759	0.932424
EGFR	0.70381	0.673333	0.526667	0.90619	1.06238	0.61381	0.642143	0.690476	0.782857	268	EGFR	1.07728	1.26145	1.17096	0.679013	0.99759	0.932424
erbB3/ HER-3	1.43095	1.29714	1.78095	0.968333	1.0219	0.719048	0.606667	0.627619	0.620952	269	erbB3/ HER-3	0.980277	0.944156	0.963152	0.766717	0.99759	0.932424
Fc epsilon RI alpha	0.67	0.673333	0.501905	0.735238	0.762381	0.570952	0.46619	0.501905	0.513571	270	Fc epsilon RI alpha	1.03537	1.22137	1.17965	0.262338	0.99759	0.932424
FcRL6	1.28429	0.755238	1.03	2.48024	2.98667	2.12476	1.20119	2.12476	2.41095	271	FcRL6	1.18143	1.05407	0.892197	0.766717	0.99759	0.932424
Galectin-9	1.48429	1.7119	2.15417	1.95095	2.41095	1.83405	3.61369	6.55905	3.80952	272	Galectin-9	1.51539	1.36987	0.903971	0.154028	0.99759	0.932424
GARP (LRRC32)	0.549762	0.530952	0.501905	0.573571	0.616429	0.61381	0.552857	0.539048	0.451905	273	GARP (LRRC32)	1.00611	1.07579	1.06926	0.766717	0.99759	0.932424
HLA-A,B,C	20.7176	60.6167	55.059	34.9962	87.7095	93.94	22.699	72.71	64.9619	274	HLA-A,B,C	2.81888	1.03307	0.366482	0	0.99759	0
HLA-A2	0.64	0.642143	0.549762	0.549762	0.58119	0.474048	0.488571	0.492381	0.513571	275	HLA-A2	1.02227	1.116	1.09168	0.543431	0.99759	0.932424
HLA-DQ	13.7252	18.5829	7.93667	6.37619	8.61472	10.1195	48.4581	101.392	33.7176	276	HLA-DQ	1.87559	2.48368	1.32421	0.0186575	0.99759	0.932424
HLA-DR	18.5829	20.7176	44.551	70.5019	72.71	52.5619	67.6876	109.789	72.71	277	HLA-DR	1.29625	1.19664	0.923152	0.464167	0.99759	0.932424
HLA-E	2.15417	6.49615	3.83762	3.0781	4.89667	6.73095	4.02857	7.14238	8.91286	278	HLA-E	2.00146	0.951429	0.475367	0.00466635	0.99759	0.0121702
HLA-G	10.7457	9.79476	10.7457	7.84762	8.19857	7.04667	6.09286	6.09286	5.57762	279	HLA-G	0.975695	1.03065	1.05632	0.766717	0.99759	0.932424
IFN-gamma R beta chain	0.772381	0.837143	0.690476	0.848333	0.869762	0.699524	0.86619	1.26397	0.735238	280	IFN-gamma R beta chain	1.19461	1.3979	1.17018	0.373317	0.0417068	0.780738
Ig light chain kappa	8.91286	7.93667	8.36381	6.95095	6.87905	6.60357	9.07	8.91286	9.07	281	Ig light chain kappa	0.951662	0.987153	1.03729	0.375764	0.99759	0.932424
Ig light chain lambda	8.75381	7.26143	9.44619	4.67048	4.96905	4.35143	6.55905	6.17048	6.43617	282	Ig light chain lambda	0.920815	0.909417	0.987622	0.766717	0.99759	0.932424
IgD	5.20095	4.35143	5.32571	5.50143	6.07571	3.39571	2.12476	2.64667	2.54214	283	IgD	1.01923	1.16072	1.13882	0.766717	0.99759	0.932424
IgM	1.03	1.12667	0.980952	0.698571	0.649762	0.676667	0.577619	0.547143	0.556905	284	IgM	1.00754	1.04924	1.04139	0.766717	0.99759	0.932424
IL-28RA	4.18476	3.78143	5.78095	5.20095	5.57762	4.00429	3.83762	3.56095	1.79667	285	IL-28RA	0.977061	1.11553	1.14172	0.766717	0.99759	0.932424
Integrin alpha9beta1	0.67	0.698571	0.631429	0.59619	0.649762	0.61381	0.813333	0.684286	0.58119	286	Integrin alpha9beta1	0.977444	1.11289	1.13857	0.766717	0.99759	0.924385
integrin ├ƒ5	8.36381	6.6481	5.91	5.67929	4.47714	2.8569	1.26397	1.09952	1.28429	287	integrin ├ƒ5	0.798635	1.21625	1.52291	3.11516e-09	0.99759	0.701787
integrin ├ƒ7	0.511905	0.481905	0.61381	0.735238	0.616429	0.474048	0.501905	0.480952	0.544762	288	integrin ├ƒ7	0.90294	0.967333	1.07131	0.16458	0.99759	0.932424
Jagged 2	0.64	0.698571	0.803333	1.55071	1.4919	0.61381	0.686667	0.649762	0.782857	289	Jagged 2	0.987091	1.29102	1.3079	0.766717	0.99759	0.932424
LAP	0.511905	0.481905	0.526667	0.501905	0.501905	0.474048	0.501905	0.492381	0.480952	290	LAP	0.973924	0.996304	1.02298	0.610028	0.99759	0.932424
LT-beta R	2.73452	4.05286	3.27143	2.98667	3.39571	3.17476	1.78095	1.93905	2.22012	291	LT-beta R	1.25133	1.08323	0.865668	0.147591	0.99759	0.727389
Mac-2 (Galectin-3)	0.511905	0.58	0.654286	0.528095	0.598095	0.676667	0.655714	0.75881	0.673333	292	Mac-2 (Galectin-3)	1.14224	0.966382	0.846044	0	0.99759	0.35632
MAIR-II	1.54143	1.45954	2.50762	1.8919	2.02048	1.59905	2.45286	3.06262	1.67167	293	MAIR-II	1.11152	1.13227	1.01867	0.713401	0.99759	0.932424
MICA/ MICB	2.45286	2.12476	2.8569	2.35143	2.57667	1.83405	1.29071	1.23905	0.920298	294	MICA/ MICB	0.974647	1.05867	1.08621	0.766717	0.99759	0.932424
Ms IgG1, kappa ITCL	0.461905	0.502857	0.549762	0.659048	0.517857	0.52381	0.528095	0.510952	0.465	295	Ms IgG1, kappa ITCL	0.928819	0.995512	1.0718	0.766717	0.99759	0.932424
Ms IgG2a, kappa ITCL	6.43617	6.07571	7.26143	5.67929	6.37619	3.90762	2.02048	2.06714	1.46718	296	Ms IgG2a, kappa ITCL	1.0271	1.149	1.11868	0.766717	0.99759	0.932424
Ms IgG2b, kappa ITCL	0.461905	0.481905	0.526667	0.585238	0.532381	0.474048	0.501905	0.492381	0.501905	297	Ms IgG2b, kappa ITCL	0.972641	1.00269	1.0309	0.766717	0.99759	0.932424
Ms IgG3, kappa ITCL	0.64	0.61381	0.690476	0.673333	0.891032	0.59381	0.625476	0.591905	0.697381	298	Ms IgG3, kappa ITCL	1.08146	1.05807	0.978373	0.766717	0.99759	0.932424
Ms IgM, kappa ITCL	1.06238	1.20119	1.37143	1.45954	1.4919	1.47573	1.59905	1.55071	1.28429	299	Ms IgM, kappa ITCL	1.02981	1.0272	0.997464	0.765407	0.99759	0.932424
MSC (W3D5)	5.91	5.57762	6.49615	4.28476	4.3181	0.59381	4.41429	4.96905	4.18476	300	MSC (W3D5)	1.0175	1.31841	1.29573	0.766717	0.99759	0.932424
MSC (W5C5)	0.612143	0.719048	1.28429	1.55071	1.64071	0.41381	1.81238	2.35143	1.00288	301	MSC (W5C5)	1.18513	1.74426	1.47178	0.05653	0.99759	0.932424
MSC (W7C6)	0.511905	0.557619	0.588571	0.549762	0.58119	0.549762	0.552857	0.583095	0.637619	302	MSC (W7C6)	1.06651	0.969567	0.909103	1.3422e-08	0.99759	0.483116
MSC and NPC (W4A5)	9.44619	9.07	5.38333	1.19286	8.03619	9.21333	4.63714	17.9786	11.4781	303	MSC and NPC (W4A5)	2.2967	1.34554	0.585861	0.243902	0.99759	0.932424
MSCA-1 (MSC)	0.461905	0.481905	0.501905	0.493333	0.488571	0.45119	0.479524	0.461905	0.451905	304	MSCA-1 (MSC)	0.998341	1.01949	1.02118	0.766717	0.99759	0.932424
NKp80	0.481905	0.530952	0.588571	0.585238	0.616429	0.52381	0.564286	0.565714	0.501905	305	NKp80	1.05006	1.06121	1.01062	0.303111	0.99759	0.932424
Notch 1	0.549762	0.557619	0.549762	0.549762	0.565714	0.498571	0.586667	0.565714	0.544762	306	Notch 1	1.00169	1.06023	1.05844	0.766717	0.829647	0.670104
Notch 2	3.56095	2.73452	4.18476	2.57667	3.17476	2.12476	1.09619	1.15571	0.851429	307	Notch 2	0.976664	0.986601	1.01017	0.766717	0.99759	0.932424
Notch 3	0.461905	0.481905	0.501905	0.511429	0.517857	0.474048	0.517619	0.505238	0.513571	308	Notch 3	1.00942	1.01039	1.00096	0.766717	0.99759	0.932424
Notch 4	0.572857	0.58	0.690476	0.968333	0.616429	0.652381	2.64667	0.636429	0.697381	309	Notch 4	0.43766	0.898355	2.05263	0.368507	0.99759	0.932424
NPC (57D2)	1.8919	1.48429	2.02048	2.12476	2.22012	1.47573	5.50143	4.28476	2.41095	310	NPC (57D2)	0.839366	1.35245	1.61128	0.438463	0.99759	0.932424
Podoplanin	6.73095	8.03619	6.915	1.45954	1.8919	0.936012	8.91286	8.03619	10.1195	311	Podoplanin	1.05034	0.999652	0.951744	0.711642	0.99759	0.932424
Pre-BCR	0.64	0.597143	1.03	0.622143	0.67	0.779762	1.49952	1.28429	0.920298	312	Pre-BCR	0.923873	0.934569	1.01158	0.766717	0.99759	0.932424
PSMA	0.549762	0.502857	0.654286	0.79119	0.796667	0.755238	0.698571	0.676667	0.650476	313	PSMA	0.968947	0.959316	0.99006	0.528356	0.99759	0.932424
Rat IgG1, kappa ITCL	0.572857	0.557619	0.654286	0.53619	0.565714	0.52381	0.598095	0.602381	0.657381	314	Rat IgG1, kappa ITCL	1.01088	0.9402	0.930082	0.766717	0.99759	0.932424
Rat IgG2a, kappa ITCL	0.511905	0.530952	0.654286	0.573571	0.598095	0.549762	0.642143	0.659048	0.637619	315	Rat IgG2a, kappa ITCL	1.03501	0.970911	0.938074	2.73315e-12	0.99759	0.932424
Rat IgG2b, kappa ITCL	0.88	0.698571	0.895397	0.549762	0.58119	0.498571	0.598095	0.583095	0.480952	316	Rat IgG2b, kappa ITCL	0.918633	0.993566	1.08157	0.766717	0.99759	0.932424
Rat IgM, kappa ITCL	0.418095	0.418095	0.480238	0.485238	0.488571	0.433333	0.488571	0.492381	0.451905	317	Rat IgM, kappa ITCL	1.00513	1.02459	1.01935	0.24411	0.99759	0.932424
Siglec-10	0.511905	0.530952	0.526667	0.936012	0.968333	0.59381	0.564286	0.524524	0.544762	318	Siglec-10	1.00577	1.21533	1.20836	0.766717	0.99759	0.932424
Siglec-8	0.481905	0.530952	0.588571	0.735238	0.517857	0.474048	0.845238	0.828095	0.513571	319	Siglec-8	0.910067	1.19079	1.30846	0.766717	0.99759	0.932424
Siglec-9	16.2902	15.2273	13.2935	6.55905	6.73095	8.68427	17.3476	15.2273	24.5324	320	Siglec-9	0.925089	0.799516	0.864259	0.574285	0.99759	0.932424
├ƒ2-microglobulin	450.48	205.036	450.48	139.05	340.83	340.83	272.334	692.142	450.48	321	├ƒ2-microglobulin	1.43643	0.996955	0.69405	0.766717	0.99759	0.932424
SSEA-1	1.15571	1.25151	1.48429	1.12667	1.10286	2.98667	0.717619	0.863333	1.22714	322	SSEA-1	1.07257	0.564697	0.526492	0.543431	0.646456	0.226169
SSEA-3	0.435476	0.442381	0.433333	0.470476	0.463095	0.388095	1.87381	0.418571	0.513571	323	SSEA-3	0.476317	0.991796	2.08222	0.564209	0.99759	0.932424
SSEA-4	0.511905	0.502857	0.549762	0.485238	0.47619	0.45119	0.455714	0.445238	0.435476	324	SSEA-4	0.980334	0.991546	1.01144	0	0.99759	0.932424
SSEA-5	0.70381	0.719048	0.980952	0.704762	0.67	0.570952	0.704762	0.709524	0.75881	325	SSEA-5	0.993015	0.908192	0.91458	0.766717	0.99759	0.932424
TCR alpha/beta	0.511905	0.557619	0.61381	0.59619	0.629524	0.52381	0.577619	0.602381	0.58119	326	TCR alpha/beta	1.06158	1.04114	0.980745	4.8343e-05	0.99759	0.932424
TCR gamma/delta	0.612143	0.698571	1.23905	0.88	0.851429	0.795238	0.835	0.91	0.835	327	TCR gamma/delta	1.05709	0.857356	0.811053	0.585381	0.99759	0.932424
TCR V gamma 9	0.461905	0.481905	0.480238	0.485238	0.488571	0.795238	0.533571	0.539048	0.860476	328	TCR V gamma 9	1.01946	0.706722	0.693234	0.335409	0.730785	0.394506
TCR Valpha24-Jalpha18	0.461905	0.481905	0.480238	0.528095	0.532381	0.45119	0.479524	0.480952	0.435476	329	TCR Valpha24-Jalpha18	1.0175	1.09389	1.07507	0.490616	0.854511	0.918013
TCR Valpha7,2	0.461905	0.442381	0.46119	0.501905	0.488571	0.41381	0.450476	0.445238	0.418095	330	TCR Valpha7,2	0.973064	1.06426	1.09372	0.0263136	0.99759	0.642062
TCR Vbeta13,2	0.435476	0.463095	0.501905	0.549762	0.565714	0.498571	0.544048	0.539048	0.530952	331	TCR Vbeta13,2	1.02522	1.02379	0.998601	0.543431	0.99759	0.932424
TCR Vbeta23	0.511905	0.530952	1.03	0.686667	0.720476	0.676667	0.776667	0.787143	0.835	332	TCR Vbeta23	1.03206	0.802061	0.777143	0.0131099	0.99759	0.924385
TCR Vbeta8	1.01286	0.442381	0.709524	0.501905	0.58119	0.52381	0.729524	0.565714	0.530952	333	TCR Vbeta8	0.708148	0.90081	1.27206	0.455889	0.99759	0.932424
TCR Vbeta9	0.511905	0.481905	0.631429	0.605714	0.629524	0.61381	0.698571	0.676667	0.605714	334	TCR Vbeta9	0.984531	0.966041	0.981219	0.766717	0.99759	0.932424
TCR Vdelta2	0.418095	0.442381	0.433333	0.450476	0.453571	0.433333	0.517619	0.492381	0.513571	335	TCR Vdelta2	1.00155	1.00587	1.00431	0.766717	0.99759	0.932424
Tim-1	0.549762	0.530952	0.588571	0.528095	0.550952	0.498571	0.533571	0.524524	0.567619	336	Tim-1	0.996897	0.970791	0.973813	0.766717	0.99759	0.932424
Tim-3	1.06238	0.795238	0.654286	0.79119	0.598095	0.549762	0.785	0.731429	0.713333	337	Tim-3	0.80527	1.10816	1.37613	0.0263136	0.99759	0.0191017
Tim-4	0.612143	0.58	0.61381	0.59619	0.598095	0.52381	0.606667	0.627619	0.620952	338	Tim-4	0.994884	1.02681	1.03209	0.766717	0.99759	0.932424
TLT-2	0.481905	0.502857	0.803333	0.79119	0.616429	0.52381	0.835	0.863333	0.59381	339	TLT-2	0.940479	1.0321	1.09742	0.766717	0.99759	0.932424
TRA-1-60-R	0.402857	0.4	0.549762	0.470476	0.47619	0.41381	0.436667	0.428095	0.394048	340	TRA-1-60-R	0.995638	0.960716	0.964925	0.766717	0.99759	0.932424
TRA-1-81	0.435476	0.442381	0.549762	0.53619	0.532381	0.474048	0.598095	0.602381	0.544762	341	TRA-1-81	1.0047	1.00546	1.00076	0.766717	0.99759	0.932424
TSLPR (TSLP-R)	0.511905	0.530952	0.733333	0.53619	0.550952	0.474048	0.729524	0.75881	0.973333	342	TSLPR (TSLP-R)	1.03549	0.844088	0.815154	0	0.99759	0.932424

## Sheet: Analysis (log2)
Specificity	hiv_inf_Screen1	hiv_bystander_Screen1	hiv_mock_Screen1	hiv_inf_Screen2	hiv_bystander_Screen2	hiv_mock_Screen2	hiv_inf_Screen3	hiv_bystander_Screen3	hiv_mock_Screen3	i	Receptor	Ratio infected / bystander	Ratio bystander / mock	Ratio infected / mock	adjusted_pvalue_inf_vs_bystander	adjusted_pvalue_mock_vs_bystander	adjusted_pvalue_mock_vs_inf
├ƒ2-microglobulin	450.48	205.036	450.48	139.05	340.83	340.83	272.334	692.142	450.48	321	├ƒ2-microglobulin	-0.522489	-0.00439992	-0.526889	0.766717	0.99759	0.932424
AH IgG, ITCL	0.481905	0.502857	0.980952	0.698571	0.720476	0.737143	0.973333	0.963333	0.682619	1	AH IgG, ITCL	-0.0218426	-0.13473	-0.156573	0.543431	0.99759	0.932424
BTLA	6.87905	5.78095	8.99143	4.74476	5.32571	3.56095	3.4581	3.39571	2.82238	2	BTLA	0.0565289	-0.0842743	-0.0277454	0.766717	0.99759	0.932424
C3AR	4.35143	4.47714	3.39571	10.4314	11.8952	4.93286	6.805	5.44238	3.95595	3	C3AR	-0.0150847	0.828463	0.813378	0.766717	0.253391	0.112018
C5L2	17.3476	16.8029	21.6424	13.2935	14.1438	11.8952	10.1195	18.5829	11.8952	4	C5L2	-0.281111	0.124553	-0.156558	0.633487	0.99759	0.932424
CCR10	13.2935	10.4314	16.2902	9.44619	9.44619	8.19857	7.93667	8.19857	7.75857	5	CCR10	0.127781	-0.199831	-0.0720498	0.766717	0.99759	0.932424
CD10	77.2595	44.551	72.71	9.07	6.11	10.4314	23.5319	17.3476	22.699	6	CD10	0.691896	-0.638103	0.0537935	1.72812e-07	1.40431e-06	0.932424
CD100	0.963333	1.01286	0.768095	1.19286	1.3419	1.52524	1.14119	1.0381	1.09619	7	CD100	-0.0411801	0.00141808	-0.039762	0.766717	0.99759	0.932424
CD101 (BB27)	0.813333	0.755238	0.549762	0.501905	0.501905	0.549762	0.501905	0.524524	0.59381	8	CD101 (BB27)	0.0284444	0.0733615	0.101806	0.766717	0.99759	0.932424
CD102	5.35452	4.70762	4.96905	4.11881	4.60381	3.66643	1.14119	1.31952	1.85571	9	CD102	-0.0022312	0.0190925	0.0168613	0.766717	0.99759	0.932424
CD103	0.549762	0.481905	0.433333	0.518571	0.488571	0.91	0.676667	0.547143	0.605714	10	CD103	0.201417	-0.36096	-0.159542	0.0235706	0.99759	0.932424
CD104	7.26143	6.14024	6.49615	4.60381	4.70762	4.54048	1.65429	1.68905	1.73476	11	CD104	0.108863	-0.0267342	0.0821289	0.766717	0.99759	0.932424
CD105	0.855952	0.795238	0.895397	0.752381	0.67	0.755238	0.86619	0.803333	1.09619	12	CD105	0.125367	-0.275981	-0.150614	4.67051e-09	0.253391	0.932424
CD106	1.73476	1.78095	0.433333	0.557619	0.501905	0.474048	0.417619	0.418571	0.418095	13	CD106	0.00457032	1.02721	1.03178	0.766717	0.99759	0.932424
CD107a	19.9529	14.5773	11.8952	7.44	6.6481	11.4781	9.79476	10.1195	9.44619	14	CD107a	0.246591	-0.0663226	0.180268	0.543431	0.99759	0.932424
CD108	0.511905	0.463095	0.480238	0.565238	0.517857	0.498571	0.488571	0.492381	0.492857	15	CD108	0.0877371	0.00163293	0.08937	0.277541	0.99759	0.740572
CD109	0.898889	0.951905	1.07143	0.992897	0.832857	1.09619	1.03	1.09952	5.15524	16	CD109	0.0186363	-1.34419	-1.32556	0.766717	0.99759	0.932424
CD111	0.741905	0.795238	1.03	0.79119	0.891032	1.0381	4.74476	3.06262	1.39071	17	CD111	0.402682	0.457314	0.859997	0.766717	0.99759	0.932424
CD112 (Nectin-2)	12.6843	13.9345	10.4314	14.5773	16.8029	20.7176	13.9345	10.4314	14.1438	18	CD112 (Nectin-2)	0.000956423	-0.137732	-0.136775	0.766717	0.99759	0.932424
CD114	0.977143	1.15571	1.10286	0.659048	0.762381	1.01738	0.762381	0.709524	0.800714	19	CD114	-0.131581	-0.152683	-0.284263	0.679013	0.99759	0.724633
CD115	0.835	1.08381	0.957619	0.659048	1.0219	1.59905	2.12476	3.90762	2.82238	20	CD115	-0.73265	0.160814	-0.571836	0.000213697	0.99759	0.677495
CD116	0.612143	0.673333	0.588571	0.53619	0.550952	0.59381	0.625476	0.851429	0.697381	21	CD116	-0.226757	0.143058	-0.0836988	0.288117	0.99759	0.932424
CD117 (c-kit)	0.511905	0.481905	0.46119	0.493333	0.47619	0.570952	0.479524	0.480952	0.530952	22	CD117 (c-kit)	0.0451173	-0.119291	-0.0741741	0.401804	0.99759	0.932424
CD119 (IFN-gamma R alpha chain)	4.00429	2.41095	2.64667	6.09286	4.18476	5.78095	2.57667	2.18357	3.0781	23	CD119 (IFN-gamma R alpha chain)	0.529675	-0.390175	0.1395	0.00704478	0.910333	0.932424
CD11a	33.7176	32.2	34.9962	67.6876	60.6167	50.4143	72.71	64.9619	52.5619	24	CD11a	0.142141	0.193522	0.335663	0.000519053	0.99759	0.680503
CD11b	55.059	72.71	16.8029	17.9786	18.2807	13.7252	15.2273	12.6843	28.4986	25	CD11b	-0.232155	0.812629	0.580474	0.766717	0.99759	0.932424
CD11b (activated)	7.75857	8.75381	5.50143	6.49615	6.55905	6.11	2.8569	2.8569	4.67048	26	CD11b (activated)	-0.0865626	0.15827	0.0717075	0.647336	0.99759	0.932424
CD11c	38.9505	28.4986	41.8371	22.699	20.7176	24.5324	38.9505	28.4986	80.831	27	CD11c	0.37237	-0.921522	-0.549152	0.016432	0.646456	0.932424
CD122	0.435476	0.418095	0.41	0.418571	0.417619	0.433333	0.417619	0.411905	0.435476	28	CD122	0.0275431	-0.0356239	-0.00808084	0.455889	0.99759	0.932424
CD123	0.402857	0.4	0.449524	0.585238	0.565714	0.52381	0.564286	0.547143	0.59381	29	CD123	0.0372069	-0.0508609	-0.0136541	0.0410727	0.99759	0.932424
CD124	7.44	6.14024	6.915	5.32571	5.20095	5.38333	3.90762	4.35143	2.09595	30	CD124	0.0874564	0.12459	0.212046	0.766717	0.99759	0.932424
CD126 (IL-6Ralpha)	1.23905	1.04571	0.930595	0.848333	0.796667	0.977143	1.35667	1.31952	1.51238	31	CD126 (IL-6Ralpha)	0.123311	-0.113253	0.0100585	0.24411	0.99759	0.932424
CD127 (IL-7Ralpha)	0.511905	0.530952	0.588571	0.762381	0.796667	0.699524	0.586667	0.602381	0.673333	32	CD127 (IL-7Ralpha)	-0.0525597	-0.023304	-0.0758637	6.19427e-11	0.99759	0.932424
CD129 (IL-9 R)	0.772381	0.863333	1.78095	1.29714	1.59905	1.93905	5.10952	5.84548	2.41095	33	CD129 (IL-9 R)	-0.210684	0.438365	0.227681	5.1597e-06	0.99759	0.932424
CD13	41.8371	46.3214	50.4143	60.6167	64.9619	80.831	117.231	80.831	77.2595	34	CD13	0.19347	-0.118116	0.0753545	0.766717	0.99759	0.932424
CD131	0.59381	0.642143	0.930595	0.968333	1.06238	1.22714	1.06238	1.12667	0.873333	35	CD131	-0.109353	-0.098419	-0.207772	2.42604e-13	0.99759	0.932424
CD132	16.8029	12.6843	14.1438	17.3476	18.2807	13.2935	8.19857	6.87905	9.21333	36	CD132	0.162263	0.0462266	0.20849	0.526724	0.99759	0.932424
CD134	0.91	0.951905	0.744345	1.81238	2.41095	1.67167	1.03	1.20119	0.735238	37	CD134	-0.282508	0.53439	0.251882	0.166065	6.00769e-05	0.125902
CD135	0.511905	0.530952	0.526667	0.470476	0.463095	0.570952	0.552857	0.552857	0.480952	38	CD135	-0.010922	-0.0292352	-0.0401571	0.766717	0.99759	0.932424
CD137 (4-1BB)	1.54143	0.951905	0.863333	1.49952	0.796667	0.699524	0.90619	0.659048	0.567619	39	CD137 (4-1BB)	0.713202	0.176431	0.889633	1.58316e-09	0.99759	1.41615e-14
CD137L (4-1BB L)	0.70381	0.795238	1.37143	0.717619	0.762381	0.895397	1.10286	1.51238	1.22714	40	CD137L (4-1BB L)	-0.282363	-0.186628	-0.468991	0.184642	0.99759	0.780738
CD138	0.64	0.795238	0.803333	0.647143	0.739524	0.851429	0.946667	2.29714	1.3419	41	CD138	-0.778556	0.354703	-0.423852	0.18029	0.99759	0.924385
CD14	9.21333	8.91286	8.61472	52.5619	34.9962	10.7457	12.6843	9.07	6.68952	42	CD14	0.491034	1.02414	1.51518	0.150543	0.99759	0.642398
CD140a	0.511905	0.502857	0.549762	0.573571	0.532381	0.52381	0.586667	0.616429	0.567619	43	CD140a	0.0177756	0.00917987	0.0269554	0.766717	0.99759	0.932424
CD140b	0.855952	0.91	1.15571	0.823333	0.762381	1.17429	1.68905	2.41095	1.39071	44	CD140b	-0.277712	0.134168	-0.143545	0.744501	0.99759	0.932424
CD141	1.28429	1.3419	1.49952	1.19286	0.930595	1.29714	4.23476	2.98667	2.82238	45	CD141	0.351888	-0.0954914	0.256397	0.435731	0.99759	0.932424
CD143	5.50143	6.55905	6.49615	7.14238	7.26143	9.79476	6.27333	4.00429	5.91	46	CD143	0.0858114	-0.316736	-0.230925	0.766717	0.99759	0.932424
CD144	4.96905	3.66643	5.20095	2.48024	2.82238	2.12476	4.41429	4.47714	3.4269	47	CD144	0.113507	0.028343	0.14185	0.766717	0.99759	0.932424
CD146	8.03619	7.75857	10.1195	6.73095	6.95095	5.91	7.75857	7.35071	6.55905	48	CD146	0.0301245	-0.0341447	-0.00402018	0.766717	0.99759	0.932424
CD148	4.70762	5.20095	3.78143	7.84762	3.78143	5.15524	1.54143	1.20119	4.82071	49	CD148	0.46911	-0.433962	0.0351482	0.574285	0.99759	0.932424
CD15	1.03	1.25151	1.26397	0.511429	0.517857	0.837143	0.625476	0.676667	0.951905	50	CD15	-0.174807	-0.319792	-0.494599	0.327945	0.559337	0.0480034
CD150 (SLAM)	0.461905	0.463095	0.433333	0.407857	0.417619	0.498571	0.544048	0.510952	0.530952	51	CD150 (SLAM)	0.0227741	-0.0719752	-0.0492011	0.766717	0.99759	0.932424
CD152	0.59381	0.58	0.549762	0.460476	0.453571	0.52381	0.528095	0.539048	0.530952	52	CD152	0.00892773	-0.028976	-0.0200482	0.766717	0.99759	0.932424
CD154	0.461905	0.463095	1.68905	0.432381	0.550952	0.52381	1.87381	0.539048	0.465	53	CD154	0.833747	-0.785933	0.0478146	0.766717	0.99759	0.932424
CD155 (PVR)	10.4314	16.2902	8.75381	18.5829	23.5319	25.9771	13.9345	13.7252	19.9529	54	CD155 (PVR)	-0.318196	-0.0302999	-0.348496	0.436357	0.99759	0.932424
CD156c (ADAM-10)	87.7095	93.94	101.392	48.4581	55.059	87.7095	44.551	46.3214	38.9505	55	CD156c (ADAM-10)	-0.112098	-0.223519	-0.335617	0.024344	0.99759	0.932424
CD158a/h	0.481905	0.502857	0.526667	0.573571	0.532381	0.652381	0.577619	0.602381	0.513571	56	CD158a/h	-0.00399086	-0.0476575	-0.0516484	0.766717	0.99759	0.932424
CD158b (NKAT2)	6.60357	5.91	6.17048	2.64667	2.50762	3.4581	1.95095	1.99167	1.67167	57	CD158b (NKAT2)	0.105781	-0.118482	-0.0127011	0.574285	0.99759	0.932424
CD158d	0.64	0.642143	0.768095	1.6131	1.3419	0.779762	0.86619	0.946667	0.800714	58	CD158d	0.0899634	0.319469	0.409432	0.766717	0.99759	0.932424
CD158e1 (NKB1)	0.461905	0.442381	0.501905	0.493333	0.47619	0.52381	0.625476	0.602381	0.465	59	CD158e1 (NKB1)	0.0556016	0.0289712	0.0845729	0	0.99759	0.932424
CD158f	0.64	0.642143	0.654286	0.659048	0.702143	0.837143	2.2769	2.48024	0.735238	60	CD158f	-0.0969526	0.780395	0.683442	0.214582	0.99759	0.932424
CD16	1.95095	2.25667	1.53333	15.2273	21.6424	6.87905	7.26143	6.37619	6.07571	61	CD16	-0.30891	1.06327	0.75436	0.764738	0.853889	0.932424
CD161	0.572857	0.557619	0.61381	0.632143	0.649762	0.977143	1.95095	1.99167	0.697381	62	CD161	-0.019567	0.483345	0.463778	0.766717	0.99759	0.932424
CD162	0.59381	0.61381	0.61381	0.501905	0.517857	0.635238	0.564286	0.565714	0.650476	63	CD162	-0.0321272	-0.162327	-0.194455	0.150543	0.646456	0.201343
CD163	0.796667	0.642143	0.631429	1.08381	0.720476	0.652381	0.655714	0.552857	0.544762	64	CD163	0.40496	0.0669861	0.471946	0.00210159	0.99759	0.00361073
CD164	48.4581	30.2738	46.3214	19.9529	8.36381	9.44619	14.5773	8.75381	8.75381	65	CD164	0.808281	-0.445152	0.363129	4.76334e-05	0.99759	0.229927
CD165	0.549762	0.481905	0.549762	2.18357	0.550952	0.676667	0.517619	0.659048	1.59905	66	CD165	0.942214	-0.739846	0.202368	0.765407	0.99759	0.932424
CD166	67.6876	67.6876	19.9529	155.661	139.05	60.6167	80.831	55.059	93.94	67	CD166	0.216479	0.585138	0.801617	0.490616	0.99759	0.932424
CD167a (DDR1)	0.772381	0.642143	0.526667	0.88	0.629524	0.719048	0.598095	0.583095	0.782857	68	CD167a (DDR1)	0.278996	-0.12923	0.149766	0.291442	0.99759	0.932424
CD169	2.15417	3.50952	1.37143	0.968333	0.851429	0.676667	0.655714	0.649762	0.59381	69	CD169	-0.407312	0.923438	0.516126	0.766717	0.806753	0.932424
CD170 (Siglec-5)	5.35452	5.10952	6.73095	5.10952	2.12476	3.83762	6.49615	5.44238	7.35071	70	CD170 (Siglec-5)	0.419978	-0.499338	-0.0793601	0.267384	0.757686	0.932424
CD172a (SIRPalpha)	101.392	109.789	93.94	101.392	109.789	117.231	101.392	93.94	117.231	71	CD172a (SIRPalpha)	-0.0436394	-0.0669182	-0.110558	0.766717	0.99759	0.932424
CD172b (SIRPbeta)	2.50762	4.60381	4.74476	1.23905	1.4519	1.73476	3.61369	4.60381	5.78095	72	CD172b (SIRPbeta)	-0.534295	-0.201872	-0.736167	0.0116973	0.99759	0.000131902
CD172g (SIRPgamma)	0.612143	0.58	0.61381	0.637619	0.67	0.755238	0.813333	0.828095	1.51238	73	CD172g (SIRPgamma)	-0.0104514	-0.471522	-0.481974	0.766717	0.99759	0.924385
CD178 (Fas-L)	0.572857	0.597143	0.709524	0.647143	0.690476	1.22714	1.73476	1.85571	0.963333	74	CD178 (Fas-L)	-0.0892534	0.116242	0.026989	5.40098e-11	0.99759	0.932424
CD179a	0.741905	0.895397	0.690476	0.622143	0.67	0.895397	0.676667	0.845238	0.75881	75	CD179a	-0.240339	0.0400206	-0.200318	0.00483193	0.99759	0.932424
CD179b	0.549762	0.530952	0.480238	0.485238	0.47619	0.570952	0.517619	0.492381	0.492857	76	CD179b	0.0501995	-0.0422128	0.00798665	0.00167637	0.99759	0.932424
CD18	340.83	340.83	170.343	296.762	252.223	170.343	205.036	185.13	272.334	77	CD18	0.114786	0.344174	0.45896	0.292473	0.99759	0.932424
CD180 (RP105)	1.48429	1.81238	2.15417	0.88	0.930595	1.09619	0.729524	0.828095	0.873333	78	CD180 (RP105)	-0.206973	-0.207579	-0.414552	0.0298944	0.352136	1.17083e-05
CD181 (CXCR1)	0.549762	0.597143	0.566905	0.470476	0.501905	0.570952	0.517619	0.602381	0.556905	79	CD181 (CXCR1)	-0.145825	0.00566398	-0.140161	0.00124117	0.99759	0.727389
CD182 (CXCR2)	0.511905	0.530952	0.501905	0.518571	0.532381	0.474048	0.796667	0.787143	0.480952	80	CD182 (CXCR2)	-0.0183071	0.34499	0.326683	0.633487	0.99759	0.924385
CD183	2.2769	2.98667	1.62714	0.752381	0.986925	1.29714	1.62714	6.6481	4.60381	81	CD183	-1.18972	0.496656	-0.693061	0.333813	0.99759	0.932424
CD184 (CXCR4)	11.4781	10.7457	15.2273	11.4781	13.7252	23.5319	7.44	7.93667	9.79476	82	CD184 (CXCR4)	-0.0924425	-0.583257	-0.6757	0.766717	0.134312	0.0181548
CD19	0.511905	0.502857	0.526667	0.432381	0.44	0.755238	0.625476	0.583095	0.480952	83	CD19	0.0408358	-0.208206	-0.16737	0.734381	0.99759	0.932424
CD193 (CCR3)	0.70381	0.755238	0.709524	0.622143	0.598095	0.737143	0.625476	0.699524	0.66619	84	CD193 (CCR3)	-0.0731026	-0.041562	-0.114665	0.665438	0.99759	0.932424
CD195 (CCR5)	17.9786	17.3476	17.9786	14.1438	15.2273	16.2902	9.21333	9.21333	8.03619	85	CD195 (CCR5)	-0.01571	-0.0177266	-0.0334367	0.766717	0.99759	0.932424
CD196	0.772381	0.977143	0.863333	0.768095	0.869762	0.699524	0.739524	1.41	1.55071	86	CD196	-0.514468	0.0649312	-0.449537	0.322243	0.99759	0.932424
CD197 (CCR7)	8.19857	7.14238	8.03619	8.75381	9.79476	7.98643	8.03619	9.79476	6.17048	87	CD197 (CCR7)	-0.0972942	0.268452	0.171158	0.766717	0.99759	0.932424
CD1a	0.511905	0.530952	0.501905	0.460476	0.463095	0.676667	0.488571	0.510952	0.544762	88	CD1a	-0.0428543	-0.195438	-0.238293	0.115341	0.99759	0.779553
CD1b	0.741905	0.837143	0.733333	1.95095	4.00429	7.35071	0.762381	0.731429	1.00288	89	CD1b	-0.689632	-0.705375	-1.39501	0.679013	0.99759	0.799398
CD1c	0.855952	1.08381	0.895397	0.704762	0.986925	1.29714	0.625476	0.636429	0.713333	90	CD1c	-0.308362	-0.10219	-0.410553	0.244976	0.99759	0.780738
CD1d	0.70381	0.91	0.744345	0.79119	1.81238	2.41095	0.704762	0.787143	0.835	91	CD1d	-0.673928	-0.185221	-0.859149	0.435731	0.99759	0.727389
CD2	0.435476	0.442381	0.41	0.450476	0.44	0.474048	0.436667	0.445238	0.451905	92	CD2	-0.00544365	-0.00902735	-0.014471	0.766717	0.99759	0.932424
CD20	0.402857	0.418095	0.566905	0.450476	0.47619	0.41381	0.436667	0.461905	0.492857	93	CD20	-0.0721888	-0.119757	-0.191946	7.48608e-14	0.99759	0.932424
CD200 (OX2)	0.549762	0.557619	0.768095	0.637619	0.69619	1.29714	0.86619	0.91	1.22714	94	CD200 (OX2)	-0.0754384	-0.605558	-0.680996	0.130123	0.0213927	0.00229052
CD200 R	0.572857	0.557619	0.526667	0.53619	0.532381	0.635238	4.63714	0.744345	0.556905	95	CD200 R	1.64734	0.0938555	1.7412	0.633487	0.99759	0.932424
CD201 (EPCR)	0.67	0.719048	0.526667	0.686667	0.616429	0.52381	0.501905	0.473333	0.465	96	CD201 (EPCR)	0.0391536	0.255269	0.294423	0.766717	0.730785	0.243071
CD202b (Tie2/Tek)	0.549762	0.557619	0.501905	0.450476	0.44	0.52381	0.533571	0.524524	0.530952	97	CD202b (Tie2/Tek)	0.0110156	-0.0323563	-0.0213407	0.766717	0.99759	0.932424
CD203c (E-NPP3)	0.511905	0.530952	0.501905	0.432381	0.44	0.549762	0.501905	0.524524	0.513571	98	CD203c (E-NPP3)	-0.0483474	-0.0657772	-0.114125	0.000495149	0.99759	0.932424
CD205 (DEC-205)	2.98667	2.45286	2.29714	8.03619	6.17048	4.70762	2.12476	1.75786	3.95595	99	CD205 (DEC-205)	0.34083	-0.0783699	0.26246	0	0.99759	0.932424
CD206 (MMR)	6.43617	5.32571	4.35143	4.89667	1.4919	2.12476	6.09286	1.81238	1.91548	100	CD206 (MMR)	1.01378	0.0404032	1.05419	0.00833957	0.99759	0.0557958
CD207 (Langerin)	0.461905	0.442381	0.480238	0.565238	0.517857	0.52381	0.544048	0.524524	0.492857	101	CD207 (Langerin)	0.0816265	-0.0117508	0.0698757	0.00483193	0.99759	0.932424
CD209 (DC-SIGN)	3.17476	2.57667	4.00429	2.2769	2.29714	1.52524	1.49952	1.48429	1.00288	102	CD209 (DC-SIGN)	0.128665	-0.0390187	0.0896468	0.705242	0.99759	0.932424
CD21	0.418095	0.418095	0.433333	0.450476	0.453571	0.474048	0.436667	0.433333	0.435476	103	CD21	0.000263194	-0.041256	-0.0409928	0.766717	0.806753	0.575718
CD210 (IL-10 R)	1.65429	1.87381	1.56	1.49952	1.68905	3.04714	5.57762	5.57762	5.15524	104	CD210 (IL-10 R)	-0.0660516	-0.0949637	-0.161015	0.24411	0.99759	0.932424
CD213a2	0.549762	0.557619	0.631429	0.565238	0.598095	0.737143	0.90619	1.00288	0.682619	105	CD213a2	-0.0948848	0.0736286	-0.0212562	0.147591	0.99759	0.932424
CD215 (IL-15Ralpha)	0.855952	1.25151	1.21833	0.686667	1.2331	1.09619	0.980952	7.75857	7.14238	106	CD215 (IL-15Ralpha)	-2.02112	0.115223	-1.9059	0.150543	0.99759	0.483116
CD218a (IL-18Ralpha)	0.59381	0.61381	0.690476	0.673333	0.702143	1.29714	0.698571	0.787143	1.12667	107	CD218a (IL-18Ralpha)	-0.0974605	-0.566387	-0.663848	0.132944	0.383197	0.0770903
CD22	0.741905	0.755238	0.863333	0.470476	0.44	0.52381	0.544048	0.524524	0.556905	108	CD22	0.0304361	-0.176855	-0.146419	0.652522	0.0417068	0.211575
CD220	3.87262	2.98667	6.07571	3.83762	4.05286	2.61167	1.56	1.46718	1.62714	109	CD220	0.124006	-0.278005	-0.153999	0.718742	0.99759	0.932424
CD221 (IGF-1R)	1.09619	1.10286	0.803333	0.848333	0.930595	1.01738	0.749583	0.731429	1.00288	110	CD221 (IGF-1R)	-0.0374101	-0.0303139	-0.067724	0.766717	0.99759	0.932424
CD226 (DNAM-1)	0.67	0.642143	0.566905	0.698571	0.702143	0.61381	0.533571	0.524524	0.59381	111	CD226 (DNAM-1)	0.0255061	0.0746876	0.100194	0.543431	0.99759	0.932424
CD229 (Ly-9)	0.612143	0.502857	0.526667	0.585238	0.58119	0.549762	0.691905	0.644762	0.800714	112	CD229 (Ly-9)	0.128062	-0.11876	0.00930245	0.486754	0.99759	0.932424
CD23	0.549762	0.557619	0.46119	0.485238	0.488571	0.570952	0.46619	0.461905	0.465	113	CD23	-0.0066205	0.0105156	0.00389515	0.766717	0.99759	0.932424
CD231 (TALLA)	0.813333	0.795238	0.690476	0.752381	0.746786	0.813333	0.598095	0.659048	0.637619	114	CD231 (TALLA)	-0.0246325	0.0396324	0.015	0.766717	0.99759	0.932424
CD235ab	0.977143	1.01286	0.835	1.05333	0.832857	0.755238	0.713333	0.828095	1.55071	115	CD235ab	0.0372836	-0.232305	-0.195022	0.766717	0.99759	0.932424
CD24	4.54048	4.23476	6.6481	4.11881	4.3181	4.28476	2.8569	3.72393	2.54214	116	CD24	-0.0922693	-0.134352	-0.226622	0.766717	0.99759	0.932424
CD243	6.95095	6.37619	7.14238	6.09286	5.78095	4.93286	3.27143	3.27143	4.35143	117	CD243	0.0806156	-0.0904353	-0.00981971	0.29704	0.99759	0.932424
CD244 (2B4)	0.572857	0.58	0.480238	0.565238	0.598095	0.549762	0.436667	0.451905	0.480952	118	CD244 (2B4)	-0.0497382	0.109414	0.0596755	0.0573421	0.99759	0.932424
CD245 (p220/240)	1.35667	1.25151	1.10286	8.19857	4.70762	4.70762	1.2331	1.75786	4.05286	119	CD245 (p220/240)	0.483363	-0.354038	0.129325	0.766717	0.99759	0.932424
CD25	0.435476	0.442381	0.41	1.29714	1.54143	0.45119	0.517619	0.492381	0.435476	120	CD25	-0.138045	0.933315	0.79527	0.766717	0.99759	0.932424
CD252 (OX40L)	1.78095	2.06714	2.41095	2.41095	2.06714	0.570952	1.01286	1.0381	1.48429	121	CD252 (OX40L)	0.00900363	0.211784	0.220787	0.766717	0.99759	0.932424
CD253 (Trail)	0.70381	0.719048	0.709524	1.85571	1.95095	1.83405	1.4519	1.55071	1.05333	122	CD253 (Trail)	-0.0733711	0.230731	0.15736	0.00483193	0.99759	0.932424
CD254	0.772381	0.837143	0.654286	0.637619	0.702143	0.61381	0.517619	0.565714	0.620952	123	CD254	-0.127	0.156161	0.0291609	0	0.99759	0.932424
CD255 (TWEAK)	0.898889	0.88	0.768095	0.622143	0.67	0.549762	0.501905	0.524524	0.58119	124	CD255 (TWEAK)	-0.0363292	0.127504	0.091175	0.643035	0.99759	0.932424
CD257 (BAFF)	1.20952	1.87381	1.62714	1.01286	1.64071	1.22714	0.86619	3.4581	2.22012	125	CD257 (BAFF)	-1.17476	0.458462	-0.716299	0.0116973	0.99759	0.555956
CD258 (LIGHT)	2.02048	1.65429	2.15417	3.61369	1.26397	1.43095	5.20095	1.6131	1.91548	126	CD258 (LIGHT)	1.2577	-0.279647	0.978055	0.0208827	0.99759	0.309411
CD26	10.1195	9.21333	12.6843	3.90762	2.64667	6.60357	5.91	4.89667	6.915	127	CD26	0.250723	-0.644989	-0.394265	0.086683	0.064784	0.680503
CD261 (DR4)	0.511905	0.557619	0.654286	0.605714	0.636429	0.549762	0.488571	0.565714	0.650476	128	CD261 (DR4)	-0.131737	-0.0756685	-0.207406	0.0116973	0.99759	0.698602
CD262 (DR5)	2.06714	1.96286	2.45286	4.47714	3.50952	3.17476	2.41095	1.37143	1.99167	129	CD262 (DR5)	0.387932	-0.154856	0.233076	0.24614	0.99759	0.932424
CD263 (DcR1)	0.813333	0.837143	0.930595	0.622143	0.649762	0.570952	0.552857	0.616429	0.657381	130	CD263 (DcR1)	-0.0811179	-0.037638	-0.118756	0.120611	0.99759	0.932424
CD266 (Fn14)	3.17476	2.02048	2.57667	2.89143	1.73476	2.8569	4.93286	1.8919	3.66643	131	CD266 (Fn14)	0.961786	-0.688345	0.27344	8.14265e-06	0.0214522	0.932424
CD267 (TACI)	0.64	0.597143	0.588571	0.88	0.762381	0.813333	0.570952	0.565714	0.697381	132	CD267 (TACI)	0.119123	-0.124862	-0.00573833	0.287739	0.99759	0.932424
CD268 (BAFF-R)	0.549762	0.530952	0.480238	0.686667	0.720476	0.570952	0.501905	0.501905	0.620952	133	CD268 (BAFF-R)	-0.0123955	0.0684022	0.0560066	0.766717	0.99759	0.932424
CD27	0.461905	0.463095	0.46119	0.450476	0.44	0.635238	0.517619	0.501905	0.492857	134	CD27	0.025445	-0.177808	-0.152363	0.363543	0.99759	0.932424
CD270 (HVEM)	9.79476	13.2935	13.7252	9.79476	10.7457	14.1438	11.4781	13.2935	13.7252	135	CD270 (HVEM)	-0.265031	-0.155942	-0.420974	0.016432	0.99759	0.00220872
CD271	0.64	0.642143	0.526667	0.605714	0.636429	0.61381	0.586667	0.627619	0.544762	136	CD271	-0.0569728	0.17774	0.120767	0.244976	0.36792	0.727389
CD273 (B7-DC)	7.14238	7.44	8.99143	8.61472	9.21333	8.91286	4.93286	5.84548	6.68952	137	CD273 (B7-DC)	-0.120918	-0.128447	-0.249364	0.135347	0.99759	0.243071
CD274 (B7-H1)	28.4986	33.7176	23.5319	30.2738	28.4986	30.2738	30.2738	34.9962	30.2738	138	CD274 (B7-H1)	-0.126586	0.209386	0.0827994	0.734722	0.99759	0.932424
CD275 (B7-H2)	2.38119	2.29714	2.15417	8.91286	7.93667	2.50762	1.4519	0.980952	0.920298	139	CD275 (B7-H2)	0.18464	1.00652	1.19116	0.374815	0.99759	0.744176
CD276	252.223	272.334	370.066	225.05	170.343	205.036	296.762	296.762	252.223	140	CD276	0.065968	-0.162021	-0.0960532	0.766717	0.99759	0.932424
CD277	4.05286	4.89667	6.11	3.39571	3.90762	5.32571	3.06262	3.72393	5.50143	141	CD277	-0.253255	-0.43501	-0.688264	0	8.17891e-07	0
CD278 (ICOS)	0.59381	0.58	0.526667	0.53619	0.550952	0.498571	0.436667	0.445238	0.435476	142	CD278 (ICOS)	-0.00874363	0.109768	0.101024	0.766717	0.529489	0.483116
CD279 (PD-1)	0.511905	0.502857	0.46119	0.511429	0.517857	0.433333	0.425952	0.433333	0.480952	143	CD279 (PD-1)	-0.00473248	0.0801434	0.0754109	0.766717	0.99759	0.932424
CD28	0.461905	0.463095	0.480238	0.44	0.44	0.61381	0.46619	0.480952	0.530952	144	CD28	-0.0167249	-0.231546	-0.248271	0.647336	0.712088	0.35632
CD282 (TLR2)	5.78095	5.50143	7.75857	7.26143	7.75857	5.50143	3.78143	4.11881	3.56095	145	CD282 (TLR2)	-0.0468248	0.0470699	0.00024503	0.766717	0.99759	0.932424
CD284 (TLR4)	5.57762	4.96905	7.44	5.38333	5.91	6.17048	4.02857	4.74476	4.28476	146	CD284 (TLR4)	-0.0597917	-0.195829	-0.255621	0.766717	0.99759	0.932424
CD286 (TLR6)	1.59905	1.51238	1.85571	0.90619	0.930595	0.837143	0.749583	0.731429	0.873333	147	CD286 (TLR6)	0.0360923	-0.167898	-0.131805	0.766717	0.99759	0.932424
CD29	185.13	139.05	205.036	272.334	205.036	139.05	139.05	123.32	170.343	148	CD29	0.351882	-0.138297	0.213585	0.000374887	0.99759	0.932424
CD290	0.59381	0.58	0.588571	1.49952	1.4919	0.719048	0.625476	0.636429	0.835	149	CD290	0.00556977	0.33803	0.3436	0.766717	0.99759	0.932424
CD294	0.67	0.61381	0.654286	1.37143	1.3419	1.09619	0.895397	0.891032	1.17429	150	CD294	0.0449437	-0.0390054	0.00593831	0.455889	0.99759	0.932424
CD298	692.142	692.142	692.142	692.142	525.512	692.142	692.142	525.512	692.142	151	CD298	0.252392	-0.252392	0	0.129335	0.518934	0.932424
CD3	1.81238	1.7119	3.04714	1.10286	1.17429	1.17429	0.992897	0.973333	1.09619	152	CD3	0.0180574	-0.462358	-0.4443	0.766717	0.99759	0.932424
CD30	0.511905	0.502857	0.501905	0.485238	0.463095	0.86619	0.407857	0.411905	0.58119	153	CD30	0.0281438	-0.500519	-0.472375	0.647336	0.882939	0.727389
CD300e (IREM-2)	0.572857	0.557619	0.654286	0.823333	0.851429	0.474048	0.501905	0.524524	0.567619	154	CD300e (IREM-2)	-0.0267157	0.189172	0.162457	0.766717	0.99759	0.932424
CD300F	0.930595	0.977143	0.845238	0.557619	0.550952	0.498571	0.655714	0.690476	1.17429	155	CD300F	-0.0493742	-0.182702	-0.232076	0.491418	0.99759	0.932424
CD301	8.61472	8.19857	9.79476	6.87905	7.14238	6.07571	5.32571	5.26333	4.47714	156	CD301	0.0149899	0.0180845	0.0330743	0.766717	0.99759	0.932424
CD303	4.54048	2.73452	3.4581	1.78095	1.95095	0.977143	0.796667	0.787143	0.800714	157	CD303	0.37926	0.0637795	0.443039	0.766717	0.99759	0.932424
CD304	1.68905	1.57952	2.35143	1.65429	1.56	0.977143	0.686667	0.644762	0.735238	158	CD304	0.0907588	-0.102812	-0.0120529	0	0.99759	0.932424
CD307	1.85571	1.62714	2.98667	1.23905	1.2331	0.795238	0.655714	0.627619	0.66619	159	CD307	0.104733	-0.350847	-0.246114	0.410625	0.99759	0.932424
CD307d (FcRL4)	0.70381	0.642143	0.588571	0.647143	0.690476	0.549762	0.517619	0.510952	0.59381	160	CD307d (FcRL4)	0.0194324	0.0899454	0.109378	0.766717	0.99759	0.932424
CD31	1.48429	1.04571	1.10286	1.73476	1.17429	1.83405	1.4519	1.00288	4.96905	161	CD31	0.535368	-1.29459	-0.759223	0	0.99759	0.932424
CD314 (NKG2D)	0.64	0.61381	0.566905	0.79119	0.796667	0.652381	0.528095	0.552857	0.620952	162	CD314 (NKG2D)	-0.00297734	0.0934127	0.0904354	0.766717	0.99759	0.932424
CD317	5.10952	17.9786	14.5773	3.39571	9.07	7.98643	2.2769	8.61472	8.19857	163	CD317	-1.7258	0.213277	-1.51252	0	0.99759	0
CD318 (CDCP1)	0.70381	0.673333	0.588571	0.735238	0.739524	0.635238	0.642143	0.636429	0.735238	164	CD318 (CDCP1)	0.0222879	0.0649687	0.0872565	0.679013	0.99759	0.932424
CD319 (CRACC)	24.5324	21.6424	18.5829	32.2	33.7176	33.7176	28.4986	25.9771	32.2	165	CD319 (CRACC)	0.0674631	-0.0550452	0.012418	0.679013	0.99759	0.932424
CD32	23.5319	22.699	30.2738	41.8371	30.2738	28.4986	17.9786	20.7176	20.7176	166	CD32	0.177663	-0.109295	0.0683676	0.766717	0.99759	0.932424
CD324 (E-Cadherin)	0.612143	0.61381	0.501905	0.585238	0.636429	0.52381	0.455714	0.461905	0.501905	167	CD324 (E-Cadherin)	-0.0506332	0.164518	0.113885	0.543431	0.99759	0.932424
CD325	0.64	0.698571	0.501905	0.511429	0.501905	0.474048	0.46619	0.524524	0.620952	168	CD325	-0.0927245	0.111318	0.0185936	0.464167	0.99759	0.932424
CD326 (Ep-CAM)	0.70381	0.673333	0.566905	0.470476	0.47619	0.45119	0.46619	0.461905	0.435476	169	CD326 (Ep-CAM)	0.0257744	0.148738	0.174513	0.766717	0.806753	0.35632
CD328 (Siglec-7)	84.1767	87.7095	67.6876	46.3214	41.8371	44.551	77.2595	60.6167	67.6876	170	CD328 (Siglec-7)	0.127662	0.0798339	0.207496	0.585713	0.99759	0.932424
CD33	4.70762	5.38333	4.18476	1.68905	1.81238	1.67167	3.06262	2.8569	5.38333	171	CD33	-0.0877683	-0.16104	-0.248808	0.766717	0.99759	0.932424
CD334 (FGFR4)	1.62714	1.54143	0.449524	0.470476	0.47619	0.41381	0.425952	0.433333	0.418095	172	CD334 (FGFR4)	0.0421245	0.935589	0.977714	0.766717	0.99759	0.932424
CD335 (NKp46)	0.67	0.597143	0.549762	0.557619	0.58119	0.498571	0.450476	0.445238	0.480952	173	CD335 (NKp46)	0.0476537	0.0863129	0.133967	0.766717	0.99759	0.932424
CD336 (NKp44)	0.572857	0.530952	0.501905	0.511429	0.488571	0.45119	0.436667	0.433333	0.465	174	CD336 (NKp44)	0.0660821	0.0349384	0.101021	0.175494	0.99759	0.932424
CD337 (NKp30)	0.572857	0.642143	0.480238	0.528095	0.550952	0.474048	0.676667	0.75881	0.605714	175	CD337 (NKp30)	-0.134936	0.323337	0.1884	0.00295362	7.39689e-09	0.00361073
CD338 (ABCG2)	2.2769	1.93905	1.78095	4.00429	2.22012	4.18476	6.95095	6.09286	8.61472	176	CD338 (ABCG2)	0.368138	-0.508125	-0.139987	0.302339	0.99759	0.932424
CD34	0.64	0.795238	0.588571	0.485238	0.453571	0.52381	0.570952	0.709524	0.697381	177	CD34	-0.207328	0.113826	-0.0935017	0.550416	0.99759	0.932424
CD340 (erbB2)	0.741905	0.698571	0.61381	0.518571	0.517857	0.498571	0.46619	0.473333	0.492857	178	CD340 (erbB2)	0.0311696	0.0740327	0.105202	0.766717	0.99759	0.932424
CD344 (Frizzled-4)	1.11476	1.20119	1.37143	3.39571	3.50952	1.59905	1.2331	1.6131	1.79667	179	CD344 (Frizzled-4)	-0.138846	0.407669	0.268823	0.347623	0.99759	0.932424
CD35	1.19286	1.37143	1.19286	4.35143	5.10952	7.35071	3.39571	4.11881	6.43617	180	CD35	-0.245685	-0.498981	-0.744666	0	0.99759	0.501475
CD351	0.67	0.642143	0.588571	1.29714	1.3419	0.936012	0.963333	0.91	0.75881	181	CD351	0.0180465	0.34191	0.359956	0.766717	0.134312	0.0306541
CD352 (NTB-A)	1.95095	2.35143	2.8569	2.06714	3.04714	7.04667	2.35143	2.57667	6.915	182	CD352 (NTB-A)	-0.324342	-1.07646	-1.4008	0.114878	0.253391	0.0121702
CD354 (TREM-1)	0.70381	0.737143	0.654286	0.605714	0.649762	0.52381	0.488571	0.524524	0.513571	183	CD354 (TREM-1)	-0.0881819	0.176206	0.0880241	4.23951e-13	0.712088	0.932424
CD355 (CRTAM)	3.39571	2.50762	5.10952	2.2769	2.41095	1.52524	4.23476	3.83762	1.0381	184	CD355 (CRTAM)	0.1782	0.190539	0.36874	0.662787	0.99759	0.932424
CD357 (GITR)	1.22714	1.51238	1.93905	1.08381	1.12667	0.813333	0.813333	1.65429	1.28429	185	CD357 (GITR)	-0.458572	0.0889337	-0.369638	0.49013	0.99759	0.932424
CD36	60.6167	41.8371	80.831	80.831	70.5019	109.789	123.32	155.661	123.32	186	CD36	-0.0175063	-0.228254	-0.24576	0.766717	0.99759	0.932424
CD360 (IL-21R)	1.35667	1.57952	0.957619	0.647143	0.67	0.635238	0.533571	0.565714	0.59381	187	CD360 (IL-21R)	-0.149917	0.364524	0.214607	0.14895	0.99759	0.932424
CD38	6.14024	8.36381	1.62714	33.7176	38.9505	14.5773	13.2935	11.8952	7.35071	188	CD38	-0.155722	1.32979	1.17406	0.743704	0.0213927	0.0324447
CD39	46.3214	52.5619	64.9619	44.551	52.5619	64.9619	50.4143	50.4143	48.4581	189	CD39	-0.138643	-0.197701	-0.336344	0.373317	0.99759	0.309411
CD4	0.511905	0.642143	0.768095	0.418571	0.501905	0.895397	0.655714	0.69619	0.567619	190	CD4	-0.214326	-0.27787	-0.492196	0.0186575	0.99759	0.627398
CD40	0.992897	0.88	1.21833	1.23905	1.20952	1.96286	1.35667	1.07143	3.0781	191	CD40	0.183066	-0.985639	-0.802572	0.243902	0.0926065	0.243071
CD41	0.435476	0.442381	0.41	0.407857	0.402857	0.45119	0.394048	0.388095	0.435476	192	CD41	0.00472696	-0.0722449	-0.0675179	0.766717	0.99759	0.932424
CD42b	0.481905	0.463095	0.480238	0.407857	0.417619	0.635238	0.46619	0.461905	0.75881	193	CD42b	0.0142565	-0.481291	-0.467034	0.766717	0.569703	0.379356
CD43	11.8952	13.9345	28.4986	10.7457	12.9889	17.9786	10.7457	11.4781	18.5829	194	CD43	-0.201892	-0.760607	-0.962499	0.00443203	0.000731315	7.02874e-07
CD44	155.661	123.32	252.223	450.48	450.48	296.762	370.066	272.334	370.066	195	CD44	0.206301	-0.11926	0.0870414	0.254272	0.99759	0.932424
CD45	64.9619	50.4143	77.2595	93.94	93.94	123.32	109.789	84.1767	87.7095	196	CD45	0.233556	-0.335126	-0.101571	0.247154	0.99759	0.932424
CD45RA	0.511905	0.502857	0.501905	0.501905	0.501905	0.498571	0.552857	0.552857	0.513571	197	CD45RA	0.00835582	0.0409319	0.0492877	0.701503	0.99759	0.924385
CD45RB	3.4581	3.90762	4.18476	3.04714	3.17476	6.49615	6.6481	6.49615	8.36381	198	CD45RB	-0.045899	-0.488064	-0.533963	0.652522	0.910333	0.483116
CD45RO	22.699	19.9529	33.7176	21.6424	19.9529	19.9529	24.5324	21.6424	16.8029	199	CD45RO	0.162241	-0.195363	-0.033122	9.00062e-12	0.99759	0.932424
CD46	3.87262	4.70762	3.90762	4.96905	5.50143	6.37619	8.36381	8.36381	10.4314	200	CD46	-0.110328	-0.157497	-0.267825	0.373317	0.99759	0.918013
CD47	80.831	77.2595	70.5019	77.2595	84.1767	84.1767	87.7095	87.7095	70.5019	201	CD47	-0.0195048	0.145908	0.126403	0.766717	0.99759	0.932424
CD48	9.07	9.44619	8.19857	12.6843	12.9889	15.2273	21.6424	22.699	17.3476	202	CD48	-0.0566351	0.146586	0.0899513	2.83274e-06	0.99759	0.932424
CD49a	1.43095	1.41	0.768095	5.91	5.38333	2.61167	7.14238	5.26333	2.29714	203	CD49a	0.264563	1.08665	1.35122	0.436357	1.21261e-06	1.19766e-11
CD49c	272.334	296.762	296.762	55.059	50.4143	77.2595	55.059	48.4581	84.1767	204	CD49c	-0.0488901	-0.211804	-0.260694	0.766717	0.559337	0.561316
CD49d	2.73452	3.0781	1.53333	3.61369	3.66643	4.54048	0.739524	0.709524	1.99167	205	CD49d	-0.0726987	-0.113736	-0.186434	0.766717	0.99759	0.932424
CD49e	70.5019	70.5019	32.2	84.1767	101.392	48.4581	41.8371	33.7176	50.4143	206	CD49e	-0.0652758	0.649557	0.584281	0.766717	0.99759	0.932424
CD49f	32.2	25.2548	20.7176	16.8029	16.2902	17.3476	10.4314	9.44619	14.5773	207	CD49f	0.22105	-0.0459833	0.175066	0.244976	0.99759	0.932424
CD5	0.511905	0.673333	0.526667	0.432381	0.501905	0.676667	0.450476	0.461905	0.713333	208	CD5	-0.231161	-0.227419	-0.458581	0.24411	0.99759	0.303421
CD50 (ICAM-3)	15.2273	11.4781	11.4781	13.7252	14.5773	22.699	11.8952	10.7457	15.2273	209	CD50 (ICAM-3)	0.15051	-0.424893	-0.274383	0.705242	0.99759	0.932424
CD51	44.551	25.2548	24.5324	23.5319	22.699	16.8029	18.5829	16.2902	16.2902	210	CD51	0.4319	0.156856	0.588757	0.337706	0.99759	0.215751
CD51/61	3.66643	3.27143	3.0781	2.02048	1.81238	2.45286	6.27333	2.25667	2.09595	211	CD51/61	0.704301	-0.055224	0.649077	0.468164	0.99759	0.932424
CD52	34.9962	38.9505	48.4581	24.5324	25.9771	38.9505	64.9619	67.6876	55.059	212	CD52	-0.0912112	-0.103387	-0.194599	0.00693295	0.99759	0.932424
CD53	30.2738	48.4581	60.6167	25.9771	44.551	70.5019	60.6167	77.2595	109.789	213	CD53	-0.542937	-0.500665	-1.0436	3.55127e-05	0.0417068	2.21864e-12
CD54	50.4143	55.059	22.699	123.32	117.231	55.059	52.5619	44.551	44.551	214	CD54	0.061575	0.826106	0.887681	0.766717	0.646456	0.303421
CD55	7.93667	8.61472	4.89667	16.2902	17.3476	21.6424	16.2902	14.1438	13.2935	215	CD55	0.0147033	0.0098746	0.0245779	0.766717	0.99759	0.932424
CD56 (NCAM)	0.511905	0.530952	0.480238	0.432381	0.429286	0.719048	0.930595	0.873333	0.637619	216	CD56 (NCAM)	0.0321425	-0.00262036	0.0295222	0.766717	0.99759	0.932424
CD57	0.418095	0.418095	0.41	0.388095	0.388095	0.433333	0.655714	0.565714	0.407857	217	CD57	0.091669	0.132879	0.224548	0.699793	0.99759	0.932424
CD58	170.343	225.05	155.661	252.223	272.334	272.334	225.05	225.05	205.036	218	CD58	-0.157727	0.190592	0.0328652	0.544219	0.99759	0.932424
CD59	370.066	450.48	525.512	117.231	123.32	185.13	93.94	139.05	139.05	219	CD59	-0.294471	-0.253344	-0.547815	0.150543	0.806753	0.000943259
CD6	0.481905	0.481905	0.46119	0.450476	0.429286	0.59381	0.625476	0.583095	0.501905	220	CD6	0.0601069	-0.0592247	0.000882247	0.273588	0.99759	0.932424
CD61	2.57667	2.18357	1.8919	0.622143	0.58119	0.86619	2.98667	1.4519	3.0781	221	CD61	0.552782	-0.468924	0.0838577	0.442103	0.99759	0.932424
CD62E	0.481905	0.463095	0.46119	0.565238	0.550952	0.59381	0.488571	0.492381	0.501905	222	CD62E	0.0277776	-0.0475484	-0.0197709	0.550416	0.99759	0.932424
CD62L	0.70381	0.597143	0.709524	0.528095	0.550952	0.570952	0.479524	0.461905	0.480952	223	CD62L	0.0881404	-0.129685	-0.0415449	0.649218	0.99759	0.932424
CD62P (P-Selectin)	0.946667	0.863333	0.863333	0.53619	0.565714	1.09619	0.570952	0.565714	0.556905	224	CD62P (P-Selectin)	0.0420858	-0.335161	-0.293075	0.766717	0.99759	0.932424
CD63	525.512	170.343	185.13	170.343	67.6876	101.392	170.343	117.231	101.392	225	CD63	1.28582	-0.126855	1.15896	0.000374887	0.99759	0.0121702
CD64	93.94	80.831	87.7095	50.4143	48.4581	32.2	25.9771	24.5324	25.9771	226	CD64	0.147088	0.0764085	0.223497	0.128851	0.99759	0.932424
CD66a/c/e	0.572857	0.61381	0.654286	0.501905	0.501905	0.635238	32.9588	38.9505	3.80952	227	CD66a/c/e	-0.235427	2.97409	2.73866	0.391173	0.99759	0.932424
CD66b	0.402857	0.4	0.41	0.848333	0.968333	0.433333	16.8029	14.5773	0.465	228	CD66b	0.179161	3.60736	3.78652	0.766717	0.99759	0.932424
CD69	0.511905	0.502857	0.433333	0.549762	0.550952	0.86619	0.625476	0.591905	0.465	229	CD69	0.0358682	-0.100565	-0.0646968	0.495861	0.99759	0.932424
CD7	1.54143	1.45954	1.96286	0.936012	0.930595	1.43095	46.3214	41.8371	0.895397	230	CD7	0.141911	3.36615	3.50807	0.24614	0.99759	0.932424
CD70	0.612143	0.58	0.566905	0.659048	0.517857	5.57762	0.455714	0.473333	0.567619	231	CD70	0.13633	-2.09492	-1.95858	0.679013	0.99759	0.932424
CD71	205.036	101.392	109.789	87.7095	46.3214	46.3214	84.1767	52.5619	46.3214	232	CD71	0.912282	-0.0154492	0.896832	0	0.99759	0
CD73	4.89667	3.50952	1.46718	1.03	1.0219	5.15524	1.29071	1.22714	4.82071	233	CD73	0.325764	-0.990699	-0.664935	0.559713	0.99759	0.932424
CD74	0.835	0.737143	0.631429	1.6131	0.720476	4.05286	1.06238	0.946667	6.11	234	CD74	0.546058	-2.16659	-1.62053	0.488327	0.882939	0.932424
CD79b	0.572857	0.737143	0.654286	0.585238	0.649762	0.699524	0.552857	0.744345	0.620952	235	CD79b	-0.3169	0.110021	-0.206879	0.000101651	0.99759	0.08879
CD80	2.38119	3.39571	1.37143	8.36381	8.75381	2.29714	6.805	6.73095	3.4269	236	CD80	-0.105424	1.41192	1.3065	0.647336	0.000884537	0.00361073
CD81	109.789	252.223	139.05	370.066	370.066	450.48	340.83	370.066	340.83	237	CD81	-0.274029	0.0930684	-0.18096	0.501877	0.99759	0.932424
CD82	296.762	525.512	340.83	525.512	692.142	525.512	525.512	450.48	525.512	238	CD82	-0.307643	0.261227	-0.0464157	0.522605	0.99759	0.932424
CD83	6.14024	6.87905	4.54048	6.6481	7.44	8.68427	8.75381	19.9529	12.6843	239	CD83	-0.669865	0.403571	-0.266293	0.435731	0.99759	0.932424
CD84	225.05	370.066	272.334	185.13	225.05	225.05	185.13	205.036	225.05	240	CD84	-0.426629	0.147407	-0.279223	0.0713088	0.99759	0.637266
CD85a (ILT5)	21.6424	23.5319	25.9771	72.71	80.831	72.71	34.9962	30.2738	34.9962	241	CD85a (ILT5)	-0.0578072	0.0102518	-0.0475555	0.766717	0.99759	0.932424
CD85d (ILT4)	0.946667	0.91	0.803333	1.41	1.3419	2.12476	0.642143	0.659048	0.735238	242	CD85d (ILT4)	0.0428986	-0.331666	-0.288767	0.748185	0.99759	0.932424
CD85g (ILT7)	0.461905	0.463095	0.46119	0.470476	0.417619	0.652381	0.417619	0.418571	0.530952	243	CD85g (ILT7)	0.0552407	-0.339951	-0.28471	0.748218	0.658561	0.701787
CD85h (ILT1)	2.89143	3.83762	3.56095	2.82238	2.89143	7.75857	5.38333	5.10952	10.7457	244	CD85h (ILT1)	-0.0933067	-0.89828	-0.991587	0.766717	0.806753	0.35632
CD85j (ILT2)	25.9771	34.9962	38.9505	64.9619	77.2595	67.6876	32.9588	32.2	41.8371	245	CD85j (ILT2)	-0.221476	-0.0395951	-0.261071	0.415723	0.99759	0.597984
CD85k (ILT3)	6.60357	6.95095	3.66643	9.21333	8.91286	12.6843	8.61472	7.35071	21.6424	246	CD85k (ILT3)	0.0737223	-0.71071	-0.636987	0.766717	0.99759	0.932424
CD86	52.5619	64.9619	52.5619	38.9505	32.2	41.8371	70.5019	70.5019	60.6167	247	CD86	-0.0494503	0.113157	0.0637066	0.766717	0.99759	0.932424
CD87	1.28429	0.642143	0.733333	1.03	1.09619	0.951905	0.762381	1.0381	0.920298	248	CD87	0.148138	0.0916503	0.239788	0.766717	0.99759	0.932424
CD88	139.05	185.13	225.05	109.789	155.661	252.223	252.223	252.223	185.13	249	CD88	-0.243081	-0.159644	-0.402725	0.24411	0.99759	0.932424
CD89	14.5773	11.8952	9.21333	11.8952	11.4781	9.07	9.44619	6.95095	7.93667	250	CD89	0.244263	0.209806	0.454069	0.129335	0.99759	0.201343
CD8a	0.435476	0.418095	0.449524	0.418571	0.402857	0.474048	0.533571	0.501905	0.418095	251	CD8a	0.0689543	-0.020369	0.0485853	2.82638e-09	0.99759	0.932424
CD9	123.32	117.231	123.32	340.83	296.762	370.066	450.48	340.83	296.762	252	CD9	0.277049	-0.065985	0.211064	0.146045	0.99759	0.932424
CD90 (Thy1)	0.461905	0.463095	0.449524	0.407857	0.417619	0.498571	0.479524	0.461905	0.451905	253	CD90 (Thy1)	0.00714586	-0.0603768	-0.053231	0.766717	0.99759	0.932424
CD93	3.04714	4.23476	0.566905	0.717619	0.832857	0.59381	0.785	0.75881	0.556905	254	CD93	-0.356821	1.7622	1.40538	0.493932	0.99759	0.932424
CD94	0.796667	0.698571	0.549762	0.632143	0.58119	0.570952	0.564286	0.583095	0.567619	255	CD94	0.0974936	0.141917	0.239411	0.555545	0.99759	0.742411
CD95	72.71	84.1767	84.1767	28.4986	24.5324	34.9962	20.7176	23.5319	23.5319	256	CD95	-0.117161	-0.109864	-0.227025	0.766717	0.99759	0.727389
CD96	0.59381	0.557619	0.768095	0.823333	0.565714	0.699524	0.946667	0.891032	0.637619	257	CD96	0.230789	-0.0636582	0.16713	0.389648	0.99759	0.932424
CD97	14.1438	10.1195	17.3476	20.7176	10.4314	18.5829	19.9529	16.8029	17.9786	258	CD97	0.553297	-0.529272	0.0240245	0.0298944	0.383197	0.932424
CD99	117.231	155.661	117.231	205.036	185.13	155.661	155.661	170.343	155.661	259	CD99	-0.0969116	0.254231	0.157319	0.713401	0.806753	0.932424
CLEC12A	6.07571	6.73095	4.54048	10.1195	10.1195	8.36381	5.78095	4.67048	5.32571	260	CLEC12A	0.0301994	0.239427	0.269627	0.766717	0.99759	0.892411
CLEC9A	3.78143	2.98667	4.67048	3.78143	3.83762	2.35143	2.50762	2.48024	2.98667	261	CLEC9A	0.114128	-0.105232	0.00889584	0.720424	0.99759	0.932424
CX3CR1	4.28476	4.00429	5.57762	6.17048	6.49615	3.78143	1.49952	1.51238	1.4519	262	CX3CR1	-0.00698916	0.152081	0.145092	0.766717	0.99759	0.932424
CXCR7	0.772381	0.837143	0.709524	0.605714	0.636429	0.570952	1.20119	0.699524	0.637619	263	CXCR7	0.24722	0.180077	0.427297	0.766717	0.99759	0.883684
delta-Opioid Receptor	0.64	0.642143	0.566905	0.518571	0.532381	0.45119	0.46619	0.480952	0.530952	264	delta-Opioid Receptor	-0.0270179	0.0958648	0.0688468	0.128851	0.99759	0.932424
DLL1	1.11476	1.01286	0.433333	0.470476	0.463095	0.41381	0.394048	0.4	0.394048	265	DLL1	0.0773567	0.595899	0.673255	0.705242	0.99759	0.932424
DLL4	0.549762	0.502857	0.41	0.460476	0.463095	0.41381	0.407857	0.405714	0.407857	266	DLL4	0.0480245	0.155318	0.203343	0.701503	0.99759	0.738168
DR3 (TRAMP)	0.88	0.755238	0.835	0.717619	0.796667	0.652381	0.586667	0.627619	0.637619	267	DR3 (TRAMP)	0.00314862	0.0365501	0.0396987	0.766717	0.99759	0.932424
EGFR	0.70381	0.673333	0.526667	0.90619	1.06238	0.61381	0.642143	0.690476	0.782857	268	EGFR	-0.107394	0.335084	0.22769	0.679013	0.99759	0.932424
erbB3/ HER-3	1.43095	1.29714	1.78095	0.968333	1.0219	0.719048	0.606667	0.627619	0.620952	269	erbB3/ HER-3	0.0287383	-0.0829025	-0.0541642	0.766717	0.99759	0.932424
Fc epsilon RI alpha	0.67	0.673333	0.501905	0.735238	0.762381	0.570952	0.46619	0.501905	0.513571	270	Fc epsilon RI alpha	-0.050145	0.288502	0.238357	0.262338	0.99759	0.932424
FcRL6	1.28429	0.755238	1.03	2.48024	2.98667	2.12476	1.20119	2.12476	2.41095	271	FcRL6	-0.24054	0.0759742	-0.164566	0.766717	0.99759	0.932424
Galectin-9	1.48429	1.7119	2.15417	1.95095	2.41095	1.83405	3.61369	6.55905	3.80952	272	Galectin-9	-0.599693	0.454041	-0.145652	0.154028	0.99759	0.932424
GARP (LRRC32)	0.549762	0.530952	0.501905	0.573571	0.616429	0.61381	0.552857	0.539048	0.451905	273	GARP (LRRC32)	-0.00878511	0.105396	0.0966111	0.766717	0.99759	0.932424
HLA-A,B,C	20.7176	60.6167	55.059	34.9962	87.7095	93.94	22.699	72.71	64.9619	274	HLA-A,B,C	-1.49512	0.0469351	-1.44819	0	0.99759	0
HLA-A2	0.64	0.642143	0.549762	0.549762	0.58119	0.474048	0.488571	0.492381	0.513571	275	HLA-A2	-0.03178	0.158335	0.126555	0.543431	0.99759	0.932424
HLA-DQ	13.7252	18.5829	7.93667	6.37619	8.61472	10.1195	48.4581	101.392	33.7176	276	HLA-DQ	-0.907344	1.31248	0.405135	0.0186575	0.99759	0.932424
HLA-DR	18.5829	20.7176	44.551	70.5019	72.71	52.5619	67.6876	109.789	72.71	277	HLA-DR	-0.374344	0.258985	-0.115359	0.464167	0.99759	0.932424
HLA-E	2.15417	6.49615	3.83762	3.0781	4.89667	6.73095	4.02857	7.14238	8.91286	278	HLA-E	-1.00105	-0.0718319	-1.07289	0.00466635	0.99759	0.0121702
HLA-G	10.7457	9.79476	10.7457	7.84762	8.19857	7.04667	6.09286	6.09286	5.57762	279	HLA-G	0.035498	0.0435485	0.0790465	0.766717	0.99759	0.932424
IFN-gamma R beta chain	0.772381	0.837143	0.690476	0.848333	0.869762	0.699524	0.86619	1.26397	0.735238	280	IFN-gamma R beta chain	-0.256536	0.483262	0.226727	0.373317	0.0417068	0.780738
Ig light chain kappa	8.91286	7.93667	8.36381	6.95095	6.87905	6.60357	9.07	8.91286	9.07	281	Ig light chain kappa	0.0714781	-0.0186545	0.0528236	0.375764	0.99759	0.932424
Ig light chain lambda	8.75381	7.26143	9.44619	4.67048	4.96905	4.35143	6.55905	6.17048	6.43617	282	Ig light chain lambda	0.119017	-0.136986	-0.0179693	0.766717	0.99759	0.932424
IgD	5.20095	4.35143	5.32571	5.50143	6.07571	3.39571	2.12476	2.64667	2.54214	283	IgD	-0.0274797	0.215015	0.187536	0.766717	0.99759	0.932424
IgM	1.03	1.12667	0.980952	0.698571	0.649762	0.676667	0.577619	0.547143	0.556905	284	IgM	-0.0108323	0.0693475	0.0585152	0.766717	0.99759	0.932424
IL-28RA	4.18476	3.78143	5.78095	5.20095	5.57762	4.00429	3.83762	3.56095	1.79667	285	IL-28RA	0.0334798	0.157734	0.191213	0.766717	0.99759	0.932424
integrin ├ƒ5	8.36381	6.6481	5.91	5.67929	4.47714	2.8569	1.26397	1.09952	1.28429	287	integrin ├ƒ5	0.324391	0.28244	0.606831	3.11516e-09	0.99759	0.701787
integrin ├ƒ7	0.511905	0.481905	0.61381	0.735238	0.616429	0.474048	0.501905	0.480952	0.544762	288	integrin ├ƒ7	0.147297	-0.047916	0.0993814	0.16458	0.99759	0.932424
Integrin alpha9beta1	0.67	0.698571	0.631429	0.59619	0.649762	0.61381	0.813333	0.684286	0.58119	286	Integrin alpha9beta1	0.0329134	0.154315	0.187228	0.766717	0.99759	0.924385
Jagged 2	0.64	0.698571	0.803333	1.55071	1.4919	0.61381	0.686667	0.649762	0.782857	289	Jagged 2	0.0187444	0.368508	0.387253	0.766717	0.99759	0.932424
LAP	0.511905	0.481905	0.526667	0.501905	0.501905	0.474048	0.501905	0.492381	0.480952	290	LAP	0.0381189	-0.00534203	0.0327769	0.610028	0.99759	0.932424
LT-beta R	2.73452	4.05286	3.27143	2.98667	3.39571	3.17476	1.78095	1.93905	2.22012	291	LT-beta R	-0.323457	0.115342	-0.208115	0.147591	0.99759	0.727389
Mac-2 (Galectin-3)	0.511905	0.58	0.654286	0.528095	0.598095	0.676667	0.655714	0.75881	0.673333	292	Mac-2 (Galectin-3)	-0.19186	-0.0493352	-0.241195	0	0.99759	0.35632
MAIR-II	1.54143	1.45954	2.50762	1.8919	2.02048	1.59905	2.45286	3.06262	1.67167	293	MAIR-II	-0.152538	0.179219	0.0266808	0.713401	0.99759	0.932424
MICA/ MICB	2.45286	2.12476	2.8569	2.35143	2.57667	1.83405	1.29071	1.23905	0.920298	294	MICA/ MICB	0.0370476	0.0822564	0.119304	0.766717	0.99759	0.932424
Ms IgG1, kappa ITCL	0.461905	0.502857	0.549762	0.659048	0.517857	0.52381	0.528095	0.510952	0.465	295	Ms IgG1, kappa ITCL	0.106531	-0.00648906	0.100042	0.766717	0.99759	0.932424
Ms IgG2a, kappa ITCL	6.43617	6.07571	7.26143	5.67929	6.37619	3.90762	2.02048	2.06714	1.46718	296	Ms IgG2a, kappa ITCL	-0.0385798	0.200381	0.161801	0.766717	0.99759	0.932424
Ms IgG2b, kappa ITCL	0.461905	0.481905	0.526667	0.585238	0.532381	0.474048	0.501905	0.492381	0.501905	297	Ms IgG2b, kappa ITCL	0.0400212	0.00388098	0.0439022	0.766717	0.99759	0.932424
Ms IgG3, kappa ITCL	0.64	0.61381	0.690476	0.673333	0.891032	0.59381	0.625476	0.591905	0.697381	298	Ms IgG3, kappa ITCL	-0.112981	0.0814378	-0.0315432	0.766717	0.99759	0.932424
Ms IgM, kappa ITCL	1.06238	1.20119	1.37143	1.45954	1.4919	1.47573	1.59905	1.55071	1.28429	299	Ms IgM, kappa ITCL	-0.0423752	0.0387123	-0.00366291	0.765407	0.99759	0.932424
MSC (W3D5)	5.91	5.57762	6.49615	4.28476	4.3181	0.59381	4.41429	4.96905	4.18476	300	MSC (W3D5)	-0.0250342	0.398804	0.37377	0.766717	0.99759	0.932424
MSC (W5C5)	0.612143	0.719048	1.28429	1.55071	1.64071	0.41381	1.81238	2.35143	1.00288	301	MSC (W5C5)	-0.24505	0.802613	0.557562	0.05653	0.99759	0.932424
MSC (W7C6)	0.511905	0.557619	0.588571	0.549762	0.58119	0.549762	0.552857	0.583095	0.637619	302	MSC (W7C6)	-0.0928966	-0.0445875	-0.137484	1.3422e-08	0.99759	0.483116
MSC and NPC (W4A5)	9.44619	9.07	5.38333	1.19286	8.03619	9.21333	4.63714	17.9786	11.4781	303	MSC and NPC (W4A5)	-1.19956	0.42819	-0.771369	0.243902	0.99759	0.932424
MSCA-1 (MSC)	0.461905	0.481905	0.501905	0.493333	0.488571	0.45119	0.479524	0.461905	0.451905	304	MSCA-1 (MSC)	0.00239611	0.0278451	0.0302412	0.766717	0.99759	0.932424
NKp80	0.481905	0.530952	0.588571	0.585238	0.616429	0.52381	0.564286	0.565714	0.501905	305	NKp80	-0.0704695	0.0857094	0.0152399	0.303111	0.99759	0.932424
Notch 1	0.549762	0.557619	0.549762	0.549762	0.565714	0.498571	0.586667	0.565714	0.544762	306	Notch 1	-0.00244249	0.0843775	0.081935	0.766717	0.829647	0.670104
Notch 2	3.56095	2.73452	4.18476	2.57667	3.17476	2.12476	1.09619	1.15571	0.851429	307	Notch 2	0.034066	-0.0194619	0.0146041	0.766717	0.99759	0.932424
Notch 3	0.461905	0.481905	0.501905	0.511429	0.517857	0.474048	0.517619	0.505238	0.513571	308	Notch 3	-0.0135293	0.0149123	0.001383	0.766717	0.99759	0.932424
Notch 4	0.572857	0.58	0.690476	0.968333	0.616429	0.652381	2.64667	0.636429	0.697381	309	Notch 4	1.19212	-0.154643	1.03747	0.368507	0.99759	0.932424
NPC (57D2)	1.8919	1.48429	2.02048	2.12476	2.22012	1.47573	5.50143	4.28476	2.41095	310	NPC (57D2)	0.252628	0.43558	0.688208	0.438463	0.99759	0.932424
Podoplanin	6.73095	8.03619	6.915	1.45954	1.8919	0.936012	8.91286	8.03619	10.1195	311	Podoplanin	-0.0708524	-0.000501844	-0.0713542	0.711642	0.99759	0.932424
Pre-BCR	0.64	0.597143	1.03	0.622143	0.67	0.779762	1.49952	1.28429	0.920298	312	Pre-BCR	0.114234	-0.0976272	0.0166068	0.766717	0.99759	0.932424
PSMA	0.549762	0.502857	0.654286	0.79119	0.796667	0.755238	0.698571	0.676667	0.650476	313	PSMA	0.0455103	-0.0599223	-0.014412	0.528356	0.99759	0.932424
Rat IgG1, kappa ITCL	0.572857	0.557619	0.654286	0.53619	0.565714	0.52381	0.598095	0.602381	0.657381	314	Rat IgG1, kappa ITCL	-0.0156098	-0.0889608	-0.104571	0.766717	0.99759	0.932424
Rat IgG2a, kappa ITCL	0.511905	0.530952	0.654286	0.573571	0.598095	0.549762	0.642143	0.659048	0.637619	315	Rat IgG2a, kappa ITCL	-0.0496385	-0.0425884	-0.0922268	2.73315e-12	0.99759	0.932424
Rat IgG2b, kappa ITCL	0.88	0.698571	0.895397	0.549762	0.58119	0.498571	0.598095	0.583095	0.480952	316	Rat IgG2b, kappa ITCL	0.122439	-0.00931249	0.113126	0.766717	0.99759	0.932424
Rat IgM, kappa ITCL	0.418095	0.418095	0.480238	0.485238	0.488571	0.433333	0.488571	0.492381	0.451905	317	Rat IgM, kappa ITCL	-0.00738457	0.0350409	0.0276563	0.24411	0.99759	0.932424
Siglec-10	0.511905	0.530952	0.526667	0.936012	0.968333	0.59381	0.564286	0.524524	0.544762	318	Siglec-10	-0.0082981	0.281345	0.273047	0.766717	0.99759	0.932424
Siglec-8	0.481905	0.530952	0.588571	0.735238	0.517857	0.474048	0.845238	0.828095	0.513571	319	Siglec-8	0.135955	0.251914	0.387869	0.766717	0.99759	0.932424
Siglec-9	16.2902	15.2273	13.2935	6.55905	6.73095	8.68427	17.3476	15.2273	24.5324	320	Siglec-9	0.112336	-0.322801	-0.210465	0.574285	0.99759	0.932424
SSEA-1	1.15571	1.25151	1.48429	1.12667	1.10286	2.98667	0.717619	0.863333	1.22714	322	SSEA-1	-0.101067	-0.824451	-0.925517	0.543431	0.646456	0.226169
SSEA-3	0.435476	0.442381	0.433333	0.470476	0.463095	0.388095	1.87381	0.418571	0.513571	323	SSEA-3	1.07001	-0.0118847	1.05812	0.564209	0.99759	0.932424
SSEA-4	0.511905	0.502857	0.549762	0.485238	0.47619	0.45119	0.455714	0.445238	0.435476	324	SSEA-4	0.0286543	-0.0122477	0.0164066	0	0.99759	0.932424
SSEA-5	0.70381	0.719048	0.980952	0.704762	0.67	0.570952	0.704762	0.709524	0.75881	325	SSEA-5	0.0101128	-0.138931	-0.128819	0.766717	0.99759	0.932424
TCR alpha/beta	0.511905	0.557619	0.61381	0.59619	0.629524	0.52381	0.577619	0.602381	0.58119	326	TCR alpha/beta	-0.0862157	0.0581661	-0.0280496	4.8343e-05	0.99759	0.932424
TCR gamma/delta	0.612143	0.698571	1.23905	0.88	0.851429	0.795238	0.835	0.91	0.835	327	TCR gamma/delta	-0.0800985	-0.222033	-0.302132	0.585381	0.99759	0.932424
TCR V gamma 9	0.461905	0.481905	0.480238	0.485238	0.488571	0.795238	0.533571	0.539048	0.860476	328	TCR V gamma 9	-0.0278002	-0.500786	-0.528586	0.335409	0.730785	0.394506
TCR Valpha24-Jalpha18	0.461905	0.481905	0.480238	0.528095	0.532381	0.45119	0.479524	0.480952	0.435476	329	TCR Valpha24-Jalpha18	-0.0250265	0.129463	0.104436	0.490616	0.854511	0.918013
TCR Valpha7,2	0.461905	0.442381	0.46119	0.501905	0.488571	0.41381	0.450476	0.445238	0.418095	330	TCR Valpha7,2	0.0393934	0.0898516	0.129245	0.0263136	0.99759	0.642062
TCR Vbeta13,2	0.435476	0.463095	0.501905	0.549762	0.565714	0.498571	0.544048	0.539048	0.530952	331	TCR Vbeta13,2	-0.0359361	0.033916	-0.00202011	0.543431	0.99759	0.932424
TCR Vbeta23	0.511905	0.530952	1.03	0.686667	0.720476	0.676667	0.776667	0.787143	0.835	332	TCR Vbeta23	-0.0455319	-0.318216	-0.363748	0.0131099	0.99759	0.924385
TCR Vbeta8	1.01286	0.442381	0.709524	0.501905	0.58119	0.52381	0.729524	0.565714	0.530952	333	TCR Vbeta8	0.497878	-0.150706	0.347172	0.455889	0.99759	0.932424
TCR Vbeta9	0.511905	0.481905	0.631429	0.605714	0.629524	0.61381	0.698571	0.676667	0.605714	334	TCR Vbeta9	0.0224919	-0.0498442	-0.0273523	0.766717	0.99759	0.932424
TCR Vdelta2	0.418095	0.442381	0.433333	0.450476	0.453571	0.433333	0.517619	0.492381	0.513571	335	TCR Vdelta2	-0.00222848	0.00843684	0.00620835	0.766717	0.99759	0.932424
Tim-1	0.549762	0.530952	0.588571	0.528095	0.550952	0.498571	0.533571	0.524524	0.567619	336	Tim-1	0.00448341	-0.0427668	-0.0382834	0.766717	0.99759	0.932424
Tim-3	1.06238	0.795238	0.654286	0.79119	0.598095	0.549762	0.785	0.731429	0.713333	337	Tim-3	0.312456	0.148164	0.46062	0.0263136	0.99759	0.0191017
Tim-4	0.612143	0.58	0.61381	0.59619	0.598095	0.52381	0.606667	0.627619	0.620952	338	Tim-4	0.00739991	0.0381657	0.0455656	0.766717	0.99759	0.932424
TLT-2	0.481905	0.502857	0.803333	0.79119	0.616429	0.52381	0.835	0.863333	0.59381	339	TLT-2	0.0885325	0.0455857	0.134118	0.766717	0.99759	0.932424
TRA-1-60-R	0.402857	0.4	0.549762	0.470476	0.47619	0.41381	0.436667	0.428095	0.394048	340	TRA-1-60-R	0.00630687	-0.0578188	-0.0515119	0.766717	0.99759	0.932424
TRA-1-81	0.435476	0.442381	0.549762	0.53619	0.532381	0.474048	0.598095	0.602381	0.544762	341	TRA-1-81	-0.00676759	0.00786212	0.00109453	0.766717	0.99759	0.932424
TSLPR (TSLP-R)	0.511905	0.530952	0.733333	0.53619	0.550952	0.474048	0.729524	0.75881	0.973333	342	TSLPR (TSLP-R)	-0.0503195	-0.244535	-0.294855	0	0.99759	0.932424
