# Supplementary material for: Comprehensive Analysis of Human Cytomegalovirus- and HIV-Mediated Plasma Membrane Remodeling in Macrophages
Source: mBio. 2021 Aug 17;12(4):e01770-21. doi: 10.1128/mBio.01770-21 (PMC8406226; doi:10.1128/mBio.01770-21)
Supplement: TABLE S3 [file mbio.01770-21-st003.xlsx]

## Sheet: criteria
	Ratio modulation at least 2 fold (caclulated with log2 values)
	Receptors that are significantly modulated (p < 0.05)
	Expression: MFI values of mock, bystander or infected higher than 2 (mean from all screens)

## Sheet: bystander vs infected
Specificity	hc_inf_Screen1	hc_bystander_Screen1	hc_mock_Screen1	hc_inf_Screen2	hc_bystander_Screen2	hc_mock_Screen2	hc_inf_Screen3	hc_bystander_Screen3	hc_mock_Screen3	hc_inf_Screen4	hc_bystander_Screen4	hc_mock_Screen4	i	Receptor	Ratio_hc_inf_hc_bystander	Ratio_hc_bystander_hc_mock	Ratio_hc_inf_hc_mock	adjusted_pvalue_inf_vs_bystander	adjusted_pvalue_mock_vs_bystander	adjusted_pvalue_mock_vs_inf		mean infected	mock	bystander
SSEA-1	0.6	3.78143	0.895397	0.479524	1.51238	0.569286	1.79667	8.91286	0.67	0.855952	4.35143	0.468095	322	SSEA-1	-2.31397	2.83392	0.519952	0	1.60431e-05	0.553316		0.933036	0.650694	4.63952
CD164	10.1195	64.9619	19.9529	46.3214	225.05	67.6876	16.2902	50.4143	30.2738	15.2273	64.9619	20.7176	65	CD164	-2.20441	1.54805	-0.656365	0	5.78819e-11	0.00296095		21.9896	34.658	101.347
CD300F	0.556905	0.869762	0.787143	0.528571	0.532857	0.585238	0.649762	1.19286	1.22714	13.2935	50.4143	41.8371	155	CD300F	-1.81853	0.254507	-1.56402	0.0137354	0.925311	0.0354542		3.75719	11.1092	13.2524
CD84	19.9529	93.94	170.343	34.9962	87.7095	272.334	20.7176	77.2595	139.05	34.9962	93.94	170.343	240	CD84	-1.67288	-1.09182	-2.7647	0	5.85691e-06	0		27.6657	188.017	88.2123
CD172b (SIRPbeta)	1.04571	2.12476	1.8919	2.12476	4.60381	3.78143	1.56	3.83762	2.98667	1.2331	6.55905	5.03929	72	CD172b (SIRPbeta)	-1.52188	0.322023	-1.19985	4.20928e-08	0.925311	3.35497e-05		1.49089	3.42482	4.28131
CD180 (RP105)	2.06714	6.37619	5.10952	2.02048	5.57762	6.60357	2.02048	3.4581	2.64667	1.09619	4.47714	1.23905	78	CD180 (RP105)	-1.46505	0.350538	-1.11451	3.09851e-06	0.850812	0.0764305		1.80107	3.8997	4.97226
CD15	0.88	2.18357	1.22714	1.0381	2.50762	1.04571	0.895397	2.89143	0.832857	2.98667	6.37619	0.977143	50	CD15	-1.26701	1.77352	0.506513	0	0.00197195	0.545106		1.45004	1.02071	3.4897
CD274 (B7-H1)	16.2902	38.9505	13.7252	11.8952	46.3214	10.7457	17.3476	32.2	14.5773	17.9786	34.9962	13.2935	138	CD274 (B7-H1)	-1.26342	1.54247	0.279057	1.15154e-13	0	0.259357		15.8779	13.0854	38.117
CD83	4.96905	6.11	5.32571	5.57762	9.44619	9.21333	0.776667	5.32571	4.28476	4.28476	16.2902	11.4781	239	CD83	-1.25192	0.29481	-0.957114	0.00434733	0.925311	0.0354542		3.90202	7.57548	9.29302
CD169	6.55905	16.8029	1.10286	6.73095	14.1438	1.09619	2.57667	6.11	0.717619	2.15417	4.96905	0.455238	69	CD169	-1.22161	3.63964	2.41803	0	0	0		4.50521	0.842976	10.5064
CD319 (CRACC)	5.10952	11.8952	12.6843	7.75857	16.8029	20.7176	6.55905	11.8952	13.2935	8.91286	23.5319	24.5324	165	CD319 (CRACC)	-1.17805	-0.151549	-1.3296	0	0.761093	0		7.085	17.807	16.0313
CD64	32.2	84.1767	87.7095	17.9786	48.4581	48.4581	38.9505	67.6876	84.1767	19.9529	44.551	48.4581	226	CD64	-1.16662	-0.13451	-1.30113	0	0.925311	0		27.2705	67.2006	61.2183
CD38	2.06714	4.05286	0.704762	6.6481	19.9529	0.980952	2.02048	5.57762	0.86619	14.1438	24.5324	0.629524	188	CD38	-1.12109	4.0883	2.96721	1.26337e-09	5.85691e-06	0.00181416		6.21988	0.795357	13.5289
HLA-A,B,C	46.3214	109.789	60.6167	52.5619	93.94	72.71	60.6167	139.05	80.831	16.2902	32.2	55.059	274	HLA-A,B,C	-1.09295	0.478039	-0.614913	0	0.925311	0.112176		43.9475	67.3042	93.7445
CD206 (MMR)	1.08381	2.41095	2.18357	2.82238	5.91	9.07	1.05333	2.50762	3.83762	1.14119	1.95095	1.87381	100	CD206 (MMR)	-1.06678	-0.408727	-1.47551	0	0.925311	4.00338e-07		1.52518	4.24125	3.19488
CD16	5.38333	6.73095	7.44	4.89667	7.26143	5.26333	9.79476	28.4986	11.8952	0.699524	0.860476	1.17429	61	CD16	-1.06128	0.750227	-0.311054	0.0421377	0.925311	0.347645		5.19357	6.44321	10.8379
HLA-G	7.75857	19.9529	20.7176	7.44	9.79476	8.61472	9.21333	20.7176	20.3352	2.73452	6.17048	10.4314	279	HLA-G	-1.06095	-0.0856291	-1.14658	8.24907e-06	0.925311	0.000674333		6.78661	15.0248	14.1589
CD195 (CCR5)	8.61472	23.5319	21.6424	6.95095	10.1195	12.6843	8.19857	15.2273	22.699	8.03619	14.5773	17.3476	85	CD195 (CCR5)	-0.996712	-0.229027	-1.22574	1.89255e-08	0.772233	4.238e-13		7.95011	18.5933	15.864
Specificity	hc_inf_Screen1	hc_bystander_Screen1	hc_mock_Screen1	hc_inf_Screen2	hc_bystander_Screen2	hc_mock_Screen2	hc_inf_Screen3	hc_bystander_Screen3	hc_mock_Screen3	hc_inf_Screen4	hc_bystander_Screen4	hc_mock_Screen4	i	Receptor	Ratio_hc_inf_hc_bystander	Ratio_hc_bystander_hc_mock	Ratio_hc_inf_hc_mock	adjusted_pvalue_inf_vs_bystander	adjusted_pvalue_mock_vs_bystander	adjusted_pvalue_mock_vs_inf		mean infected	mock	bystander
CD31	1.68905	0.902381	0.749583	4.11881	1.3419	1.20952	1.49952	0.902381	0.625476	2.35143	1.52524	1.65429	161	CD31	1.04783	0.140331	1.18817	2.81482e-05	0.925311	4.57185e-07		2.4147	1.05972	1.16798
CD270 (HVEM)	18.5829	5.78095	6.95095	10.4314	8.61472	9.44619	17.9786	8.19857	8.03619	22.699	11.1119	11.8952	135	CD270 (HVEM)	1.04798	-0.108093	0.939886	5.63621e-05	0.925311	0.000688139		17.423	9.08214	8.42654
CD43	15.2273	6.95095	11.8952	64.9619	16.2902	17.3476	13.7252	12.6843	12.6843	23.5319	18.5829	23.5319	194	CD43	1.10746	-0.264118	0.843338	0.0418361	0.925311	0.27005		29.3616	16.3648	13.6271
CD49f	38.9505	16.2902	32.2	12.6843	5.78095	10.4314	34.9962	17.3476	28.4986	16.8029	7.93667	18.5829	207	CD49f	1.12711	-0.921786	0.205321	0	0	0.253839		25.8585	22.4282	11.8388
Podoplanin	3.78143	1.48429	2.02048	1.01738	0.704762	0.980952	1.3419	0.91	1.04571	3.17476	1.09952	1.45954	311	Podoplanin	1.14973	-0.391286	0.758445	1.50314e-05	0.664067	0.0188308		2.32887	1.37667	1.04964
CD184 (CXCR4)	27.2379	13.2935	18.5829	13.7252	8.03619	13.7252	28.4986	13.2935	21.6424	30.2738	8.19857	13.7252	82	CD184 (CXCR4)	1.21976	-0.660292	0.559469	1.38154e-08	0.0269742	0.0387202		24.9339	16.9189	10.7055
CD119 (IFN-gamma R alpha chain)	6.95095	2.06714	2.45286	8.36381	4.3181	4.60381	6.49615	2.45286	3.39571	7.93667	3.78143	2.98667	23	CD119 (IFN-gamma R alpha chain)	1.23711	-0.0907734	1.14634	4.58264e-13	0.925311	1.04385e-10		7.43689	3.35976	3.15488
CD205 (DEC-205)	0.680952	0.547857	0.56619	4.35143	0.818333	1.27413	2.2769	1.21833	0.91	6.95095	2.73452	3.27143	99	CD205 (DEC-205)	1.42276	-0.179014	1.24374	0.00110302	0.925311	0.00635842		3.56506	1.50544	1.32976
CD11c	55.059	24.5324	25.9771	70.5019	7.93667	22.699	55.059	21.6424	16.2902	117.231	55.059	70.5019	27	CD11c	1.44801	-0.311372	1.13664	0.000109466	0.925311	0.00603236		74.4627	33.8671	27.2926
CD89	9.79476	2.50762	3.39571	2.22012	1.20119	1.62714	12.6843	4.05286	5.10952	7.26143	3.33357	6.73095	250	CD89	1.52635	-0.603949	0.922405	4.72755e-08	0.44104	0.00824554		7.99015	4.21583	2.77381
CD245 (p220/240)	1.29714	1.20952	1.37143	5.10952	0.977143	1.04571	2.12476	1.68905	2.12476	5.84548	0.88	1.01738	119	CD245 (p220/240)	1.59602	-0.225237	1.37078	0.0174329	0.925311	0.0745268		3.59423	1.38982	1.18893
Siglec-9	20.7176	4.60381	6.6481	10.7457	4.00429	7.26143	9.07	2.41095	2.41095	14.5773	7.14238	9.44619	320	Siglec-9	1.60145	-0.504628	1.09682	1.11403e-08	0.761093	8.28168e-05		13.7777	6.44167	4.54036
CD97	13.2935	8.91286	3.78143	67.6876	15.2273	18.5829	14.1438	6.55905	6.11	38.9505	10.4314	14.1438	258	CD97	1.70476	-0.0512514	1.65351	3.6798e-05	0.925311	5.36722e-06		33.5189	10.6545	10.2827
CD162	1.52524	0.634048	0.61381	1.83405	0.731429	0.798095	1.48429	0.652381	0.776667	3.56095	0.547143	0.53619	63	CD162	1.71221	-0.0871713	1.62504	3.81935e-08	0.925311	2.7127e-07		2.10113	0.68119	0.64125
CD54	34.9962	4.89667	6.55905	55.059	17.9786	19.9529	33.7176	10.7457	7.75857	84.1767	25.9771	25.9771	214	CD54	1.8029	-0.015638	1.78726	3.09937e-15	0.925311	4.23593e-14		51.9874	15.0619	14.8995
CD55	30.2738	3.66643	3.66643	14.5773	7.44	6.87905	24.5324	5.20095	3.66643	21.6424	8.68427	9.07	215	CD55	1.86483	0.102237	1.96707	2.47725e-05	0.925311	3.23588e-06		22.7565	5.82048	6.24791
CD137 (4-1BB)	0.75381	0.58	0.69619	0.91	0.559524	0.628571	1.17429	0.61381	0.51619	5.84548	0.58	0.587143	39	CD137 (4-1BB)	1.8959	-0.0574326	1.83846	0.0437716	0.925311	0.0827543		2.17089	0.607024	0.583333
CD155 (PVR)	48.4581	8.19857	5.50143	13.2935	6.07571	6.95095	22.699	6.37619	4.96905	32.2	8.36381	8.75381	54	CD155 (PVR)	2.00736	0.148561	2.15592	9.96419e-11	0.925311	2.96218e-07		29.1627	6.54381	7.25357
CD111	3.27143	0.980952	0.873333	2.50762	0.717619	0.895397	2.64667	0.86619	0.963333	6.17048	0.968333	1.17429	17	CD111	2.04659	-0.144888	1.9017	0	0.925311	0		3.64905	0.976587	0.883274
CD165	1.54143	0.497143	0.610476	1.29071	1.22714	0.556905	1.23905	0.67	0.597143	8.61472	0.492381	0.765238	66	CD165	2.13575	0.190403	2.32615	0.0182993	0.925311	0.0184354		3.17148	0.63244	0.721667
CD141	8.19857	1.41	1.49952	4.96905	1.27413	1.22714	8.75381	2.18357	2.02048	6.87905	1.52524	2.06714	45	CD141	2.17154	-0.0920837	2.07946	0	0.925311	0		7.20012	1.70357	1.59823
CD262 (DR5)	11.4781	1.59905	1.85571	8.75381	1.65429	1.8919	10.1195	2.06714	3.0781	10.1195	2.35143	1.73476	129	CD262 (DR5)	2.39923	-0.158106	2.24112	0	0.925311	0		10.1177	2.14012	1.91798
CD318 (CDCP1)	6.6481	0.768095	0.55381	4.47714	1.41	0.680952	8.03619	0.86619	0.686667	2.98667	0.699524	0.519048	164	CD318 (CDCP1)	2.5646	0.617344	3.18195	0	0.525679	0		5.53702	0.610119	0.935952
CD271	4.74476	0.547857	0.52381	5.32571	0.776667	0.649762	3.39571	0.620952	0.575952	4.05286	0.768095	0.501905	136	CD271	2.69066	0.269352	2.96001	0	0.662979	0		4.37976	0.562857	0.678393

## Sheet: bystander vs mock
Specificity	hc_inf_Screen1	hc_bystander_Screen1	hc_mock_Screen1	hc_inf_Screen2	hc_bystander_Screen2	hc_mock_Screen2	hc_inf_Screen3	hc_bystander_Screen3	hc_mock_Screen3	hc_inf_Screen4	hc_bystander_Screen4	hc_mock_Screen4	i	Receptor	Ratio_hc_inf_hc_bystander	Ratio_hc_bystander_hc_mock	Ratio_hc_inf_hc_mock	adjusted_pvalue_inf_vs_bystander	adjusted_pvalue_mock_vs_bystander	adjusted_pvalue_mock_vs_inf		mean infected	mock	bystander
CD84	19.9529	93.94	170.343	34.9962	87.7095	272.334	20.7176	77.2595	139.05	34.9962	93.94	170.343	240	CD84	-1.67288	-1.09182	-2.7647	0	5.85691e-06	0		27.6657	188.017	88.2123
Specificity	hc_inf_Screen1	hc_bystander_Screen1	hc_mock_Screen1	hc_inf_Screen2	hc_bystander_Screen2	hc_mock_Screen2	hc_inf_Screen3	hc_bystander_Screen3	hc_mock_Screen3	hc_inf_Screen4	hc_bystander_Screen4	hc_mock_Screen4	i	Receptor	Ratio_hc_inf_hc_bystander	Ratio_hc_bystander_hc_mock	Ratio_hc_inf_hc_mock	adjusted_pvalue_inf_vs_bystander	adjusted_pvalue_mock_vs_bystander	adjusted_pvalue_mock_vs_inf		mean infected	mock	bystander
CD274 (B7-H1)	16.2902	38.9505	13.7252	11.8952	46.3214	10.7457	17.3476	32.2	14.5773	17.9786	34.9962	13.2935	138	CD274 (B7-H1)	-1.26342	1.54247	0.279057	1.15154e-13	0	0.259357		15.8779	13.0854	38.117
CD164	10.1195	64.9619	19.9529	46.3214	225.05	67.6876	16.2902	50.4143	30.2738	15.2273	64.9619	20.7176	65	CD164	-2.20441	1.54805	-0.656365	0	5.78819e-11	0.00296095		21.9896	34.658	101.347
CD15	0.88	2.18357	1.22714	1.0381	2.50762	1.04571	0.895397	2.89143	0.832857	2.98667	6.37619	0.977143	50	CD15	-1.26701	1.77352	0.506513	0	0.00197195	0.545106		1.45004	1.02071	3.4897
CD317	12.6843	14.5773	3.90762	21.6424	44.551	14.1438	14.5773	14.5773	4.05286	11.8952	17.3476	3.39571	163	CD317	-0.582657	1.83621	1.25356	0.113923	0	1.58914e-09		15.1998	6.375	22.7633
SSEA-1	0.6	3.78143	0.895397	0.479524	1.51238	0.569286	1.79667	8.91286	0.67	0.855952	4.35143	0.468095	322	SSEA-1	-2.31397	2.83392	0.519952	0	1.60431e-05	0.553316		0.933036	0.650694	4.63952
CD169	6.55905	16.8029	1.10286	6.73095	14.1438	1.09619	2.57667	6.11	0.717619	2.15417	4.96905	0.455238	69	CD169	-1.22161	3.63964	2.41803	0	0	0		4.50521	0.842976	10.5064
CD38	2.06714	4.05286	0.704762	6.6481	19.9529	0.980952	2.02048	5.57762	0.86619	14.1438	24.5324	0.629524	188	CD38	-1.12109	4.0883	2.96721	1.26337e-09	5.85691e-06	0.00181416		6.21988	0.795357	13.5289

## Sheet: infected vs mock
Specificity	hc_inf_Screen1	hc_bystander_Screen1	hc_mock_Screen1	hc_inf_Screen2	hc_bystander_Screen2	hc_mock_Screen2	hc_inf_Screen3	hc_bystander_Screen3	hc_mock_Screen3	hc_inf_Screen4	hc_bystander_Screen4	hc_mock_Screen4	i	Receptor	Ratio_hc_inf_hc_bystander	Ratio_hc_bystander_hc_mock	Ratio_hc_inf_hc_mock	adjusted_pvalue_inf_vs_bystander	adjusted_pvalue_mock_vs_bystander	adjusted_pvalue_mock_vs_inf			mean bystander	mock	infected
CD84	19.9529	93.94	170.343	34.9962	87.7095	272.334	20.7176	77.2595	139.05	34.9962	93.94	170.343	240	CD84	-1.67288	-1.09182	-2.7647	0	5.85691e-06	0			88.2123	188.017	27.6657
CD300F	0.556905	0.869762	0.787143	0.528571	0.532857	0.585238	0.649762	1.19286	1.22714	13.2935	50.4143	41.8371	155	CD300F	-1.81853	0.254507	-1.56402	0.0137354	0.925311	0.0354542			13.2524	11.1092	3.75719
CD206 (MMR)	1.08381	2.41095	2.18357	2.82238	5.91	9.07	1.05333	2.50762	3.83762	1.14119	1.95095	1.87381	100	CD206 (MMR)	-1.06678	-0.408727	-1.47551	0	0.925311	4.00338e-07			3.19488	4.24125	1.52518
CD319 (CRACC)	5.10952	11.8952	12.6843	7.75857	16.8029	20.7176	6.55905	11.8952	13.2935	8.91286	23.5319	24.5324	165	CD319 (CRACC)	-1.17805	-0.151549	-1.3296	0	0.761093	0			16.0313	17.807	7.085
CD64	32.2	84.1767	87.7095	17.9786	48.4581	48.4581	38.9505	67.6876	84.1767	19.9529	44.551	48.4581	226	CD64	-1.16662	-0.13451	-1.30113	0	0.925311	0			61.2183	67.2006	27.2705
CD266 (Fn14)	0.832857	1.26397	1.73476	0.873333	1.83405	2.12476	1.22714	1.53333	2.06714	0.898889	1.8919	3.04714	131	CD266 (Fn14)	-0.767411	-0.460129	-1.22754	5.25992e-05	0.188831	2.3366e-11			1.63081	2.24345	0.958056
CD195 (CCR5)	8.61472	23.5319	21.6424	6.95095	10.1195	12.6843	8.19857	15.2273	22.699	8.03619	14.5773	17.3476	85	CD195 (CCR5)	-0.996712	-0.229027	-1.22574	1.89255e-08	0.772233	4.238e-13			15.864	18.5933	7.95011
C5L2	8.75381	21.6424	30.2738	9.21333	13.7252	14.5773	11.8952	19.9529	25.9771	7.75857	13.2935	16.2902	4	C5L2	-0.866967	-0.344475	-1.21144	4.92893e-06	0.662979	1.05433e-10			17.1535	21.7796	9.40524
CD209 (DC-SIGN)	2.41095	4.47714	5.57762	2.32429	3.56095	4.00429	3.06262	4.60381	6.95095	0.855952	1.78095	3.4581	102	CD209 (DC-SIGN)	-0.73695	-0.47099	-1.20794	1.41019e-11	0.299271	7.17377e-08			3.60571	4.99774	2.16345
CD172b (SIRPbeta)	1.04571	2.12476	1.8919	2.12476	4.60381	3.78143	1.56	3.83762	2.98667	1.2331	6.55905	5.03929	72	CD172b (SIRPbeta)	-1.52188	0.322023	-1.19985	4.20928e-08	0.925311	3.35497e-05			4.28131	3.42482	1.49089
CD104	4.28476	8.03619	9.44619	3.50952	5.20095	6.60357	4.89667	6.73095	10.7457	1.29714	2.89143	4.74476	11	CD104	-0.708596	-0.464398	-1.17299	5.737e-06	0.117571	7.18603e-12			5.71488	7.88506	3.49702
CD7	1.48429	3.0781	3.27143	1.05333	1.65429	1.93905	1.87381	2.64667	4.00429	0.67	0.951905	2.18357	230	CD7	-0.713247	-0.45227	-1.16552	6.75415e-07	0.252187	3.48349e-07			2.08274	2.84958	1.27036
HLA-G	7.75857	19.9529	20.7176	7.44	9.79476	8.61472	9.21333	20.7176	20.3352	2.73452	6.17048	10.4314	279	HLA-G	-1.06095	-0.0856291	-1.14658	8.24907e-06	0.925311	0.000674333			14.1589	15.0248	6.78661
CD355 (CRTAM)	2.64667	5.38333	5.91	2.32429	3.4581	3.4581	3.27143	4.89667	6.55905	1.46718	3.66643	5.38333	184	CD355 (CRTAM)	-0.841984	-0.2921	-1.13408	9.75256e-06	0.896796	5.83233e-07			4.35113	5.32762	2.42739
CD132	8.03619	15.2273	17.9786	8.19857	11.4781	13.2935	8.91286	14.1438	24.5324	8.19857	13.7252	16.8029	36	CD132	-0.710705	-0.411889	-1.12259	4.82477e-11	0.122767	8.85006e-14			13.6436	18.1518	8.33655
CD144	3.83762	6.17048	6.07571	1.95095	3.0781	4.18476	3.06262	4.35143	6.6481	1.29714	3.06262	5.03929	47	CD144	-0.715372	-0.397465	-1.11284	7.29567e-06	0.599275	1.5756e-06			4.16565	5.48696	2.53708
CD301	6.73095	14.1438	14.5773	6.55905	9.21333	8.91286	7.14238	11.4781	20.3352	4.60381	7.75857	7.93667	156	CD301	-0.766629	-0.281251	-1.04788	1.59468e-08	0.925311	3.40453e-05			10.6485	12.9405	6.25905
CD307	1.49952	2.82238	3.56095	1.54143	2.25667	2.06714	2.18357	2.98667	4.35143	0.699524	1.2331	2.18357	159	CD307	-0.650463	-0.387392	-1.03786	2.33539e-09	0.731496	9.25077e-05			2.3247	3.04077	1.48101
CD303	1.78095	3.83762	4.60381	1.68905	2.82238	2.41095	2.45286	3.78143	5.20095	0.699524	1.01286	1.29714	157	CD303	-0.790466	-0.238445	-1.02891	2.22112e-08	0.896796	6.80777e-08			2.86357	3.37821	1.6556
erbB3/ HER-3	0.795238	1.85571	2.82238	1.15571	1.73476	1.49952	1.53333	2.25667	3.04714	0.602381	0.787143	0.848333	269	erbB3/ HER-3	-0.699017	-0.308738	-1.00775	0.00119928	0.925311	0.00295473			1.65857	2.05435	1.02167
MSC (W3D5)	2.89143	5.91	5.78095	1.83405	2.93905	3.04714	4.18476	5.50143	6.17048	1.85571	4.00429	6.49615	300	MSC (W3D5)	-0.769678	-0.227828	-0.997507	6.15438e-06	0.925311	0.000166449			4.58869	5.37368	2.69149
Specificity	hc_inf_Screen1	hc_bystander_Screen1	hc_mock_Screen1	hc_inf_Screen2	hc_bystander_Screen2	hc_mock_Screen2	hc_inf_Screen3	hc_bystander_Screen3	hc_mock_Screen3	hc_inf_Screen4	hc_bystander_Screen4	hc_mock_Screen4	i	Receptor	Ratio_hc_inf_hc_bystander	Ratio_hc_bystander_hc_mock	Ratio_hc_inf_hc_mock	adjusted_pvalue_inf_vs_bystander	adjusted_pvalue_mock_vs_bystander	adjusted_pvalue_mock_vs_inf			mean bystander	mock	infected
CD49d	4.89667	2.35143	2.41095	5.50143	2.57667	3.39571	6.87905	4.18476	2.35143	7.14238	5.38333	3.61369	205	CD49d	0.752361	0.300341	1.0527	1.43247e-06	0.925311	7.09162e-05			3.62405	2.94295	6.10488
CD33	8.36381	2.29714	3.0781	8.61472	6.49615	4.35143	2.2769	1.23905	1.51238	1.78095	0.936012	1.11476	171	CD33	0.93954	0.125195	1.06473	0.000172233	0.925311	0.00136436			2.74209	2.51417	5.2591
CD112 (Nectin-2)	14.1438	9.21333	5.38333	6.37619	8.19857	3.27143	11.4781	8.36381	4.89667	12.6843	14.1438	7.75857	18	CD112 (Nectin-2)	0.162612	0.905564	1.06818	0.432359	1.24338e-05	2.25737e-08			9.97988	5.3275	11.1706
Siglec-9	20.7176	4.60381	6.6481	10.7457	4.00429	7.26143	9.07	2.41095	2.41095	14.5773	7.14238	9.44619	320	Siglec-9	1.60145	-0.504628	1.09682	1.11403e-08	0.761093	8.28168e-05			4.54036	6.44167	13.7777
CD48	16.8029	8.61472	5.20095	9.07	8.36381	3.0781	21.6424	10.4314	5.57762	9.44619	9.44619	12.6843	202	CD48	0.62808	0.473685	1.10177	0.148893	0.850812	0.0352147			9.21404	6.63524	14.2404
CD11c	55.059	24.5324	25.9771	70.5019	7.93667	22.699	55.059	21.6424	16.2902	117.231	55.059	70.5019	27	CD11c	1.44801	-0.311372	1.13664	0.000109466	0.925311	0.00603236			27.2926	33.8671	74.4627
CD119 (IFN-gamma R alpha chain)	6.95095	2.06714	2.45286	8.36381	4.3181	4.60381	6.49615	2.45286	3.39571	7.93667	3.78143	2.98667	23	CD119 (IFN-gamma R alpha chain)	1.23711	-0.0907734	1.14634	4.58264e-13	0.925311	1.04385e-10			3.15488	3.35976	7.43689
CD31	1.68905	0.902381	0.749583	4.11881	1.3419	1.20952	1.49952	0.902381	0.625476	2.35143	1.52524	1.65429	161	CD31	1.04783	0.140331	1.18817	2.81482e-05	0.925311	4.57185e-07			1.16798	1.05972	2.4147
CD205 (DEC-205)	0.680952	0.547857	0.56619	4.35143	0.818333	1.27413	2.2769	1.21833	0.91	6.95095	2.73452	3.27143	99	CD205 (DEC-205)	1.42276	-0.179014	1.24374	0.00110302	0.925311	0.00635842			1.32976	1.50544	3.56506
CD317	12.6843	14.5773	3.90762	21.6424	44.551	14.1438	14.5773	14.5773	4.05286	11.8952	17.3476	3.39571	163	CD317	-0.582657	1.83621	1.25356	0.113923	0	1.58914e-09			22.7633	6.375	15.1998
LT-beta R	4.67048	1.68905	1.54143	2.41095	1.83405	1.37143	4.00429	1.85571	1.85571	6.37619	4.89667	2.02048	291	LT-beta R	0.765006	0.597924	1.36293	0.00244311	0.731939	2.2231e-05			2.56887	1.69726	4.36548
CD162	1.52524	0.634048	0.61381	1.83405	0.731429	0.798095	1.48429	0.652381	0.776667	3.56095	0.547143	0.53619	63	CD162	1.71221	-0.0871713	1.62504	3.81935e-08	0.925311	2.7127e-07			0.64125	0.68119	2.10113
CD97	13.2935	8.91286	3.78143	67.6876	15.2273	18.5829	14.1438	6.55905	6.11	38.9505	10.4314	14.1438	258	CD97	1.70476	-0.0512514	1.65351	3.6798e-05	0.925311	5.36722e-06			10.2827	10.6545	33.5189
CD54	34.9962	4.89667	6.55905	55.059	17.9786	19.9529	33.7176	10.7457	7.75857	84.1767	25.9771	25.9771	214	CD54	1.8029	-0.015638	1.78726	3.09937e-15	0.925311	4.23593e-14			14.8995	15.0619	51.9874
CD111	3.27143	0.980952	0.873333	2.50762	0.717619	0.895397	2.64667	0.86619	0.963333	6.17048	0.968333	1.17429	17	CD111	2.04659	-0.144888	1.9017	0	0.925311	0			0.883274	0.976587	3.64905
CD55	30.2738	3.66643	3.66643	14.5773	7.44	6.87905	24.5324	5.20095	3.66643	21.6424	8.68427	9.07	215	CD55	1.86483	0.102237	1.96707	2.47725e-05	0.925311	3.23588e-06			6.24791	5.82048	22.7565
CD141	8.19857	1.41	1.49952	4.96905	1.27413	1.22714	8.75381	2.18357	2.02048	6.87905	1.52524	2.06714	45	CD141	2.17154	-0.0920837	2.07946	0	0.925311	0			1.59823	1.70357	7.20012
CD155 (PVR)	48.4581	8.19857	5.50143	13.2935	6.07571	6.95095	22.699	6.37619	4.96905	32.2	8.36381	8.75381	54	CD155 (PVR)	2.00736	0.148561	2.15592	9.96419e-11	0.925311	2.96218e-07			7.25357	6.54381	29.1627
CD262 (DR5)	11.4781	1.59905	1.85571	8.75381	1.65429	1.8919	10.1195	2.06714	3.0781	10.1195	2.35143	1.73476	129	CD262 (DR5)	2.39923	-0.158106	2.24112	0	0.925311	0			1.91798	2.14012	10.1177
CD165	1.54143	0.497143	0.610476	1.29071	1.22714	0.556905	1.23905	0.67	0.597143	8.61472	0.492381	0.765238	66	CD165	2.13575	0.190403	2.32615	0.0182993	0.925311	0.0184354			0.721667	0.63244	3.17148
CD169	6.55905	16.8029	1.10286	6.73095	14.1438	1.09619	2.57667	6.11	0.717619	2.15417	4.96905	0.455238	69	CD169	-1.22161	3.63964	2.41803	0	0	0			10.5064	0.842976	4.50521
CD271	4.74476	0.547857	0.52381	5.32571	0.776667	0.649762	3.39571	0.620952	0.575952	4.05286	0.768095	0.501905	136	CD271	2.69066	0.269352	2.96001	0	0.662979	0			0.678393	0.562857	4.37976
CD38	2.06714	4.05286	0.704762	6.6481	19.9529	0.980952	2.02048	5.57762	0.86619	14.1438	24.5324	0.629524	188	CD38	-1.12109	4.0883	2.96721	1.26337e-09	5.85691e-06	0.00181416			13.5289	0.795357	6.21988
CD318 (CDCP1)	6.6481	0.768095	0.55381	4.47714	1.41	0.680952	8.03619	0.86619	0.686667	2.98667	0.699524	0.519048	164	CD318 (CDCP1)	2.5646	0.617344	3.18195	0	0.525679	0			0.935952	0.610119	5.53702
