# Supplementary material for: Comprehensive Analysis of Human Cytomegalovirus- and HIV-Mediated Plasma Membrane Remodeling in Macrophages
Source: mBio. 2021 Aug 17;12(4):e01770-21. doi: 10.1128/mBio.01770-21 (PMC8406226; doi:10.1128/mBio.01770-21)
Supplement: TABLE S4 [file mbio.01770-21-st004.xlsx]

## Sheet: criteria
	Ratio modulation at least 2 fold (caclulated with log2 values)
	Receptors that are significantly modulated (p < 0.05)
	Expression: MFI values of mock, bystander or infected higher than 2 (mean from all screens)

## Sheet: Infected vs bystander
Specificity	hiv_inf_Screen1	hiv_bystander_Screen1	hiv_mock_Screen1	hiv_inf_Screen2	hiv_bystander_Screen2	hiv_mock_Screen2	hiv_inf_Screen3	hiv_bystander_Screen3	hiv_mock_Screen3		Receptor	infected / bystander	Ratio_hiv_bystander_hiv_mock	Ratio_hiv_inf_hiv_mock	adjusted_pvalue_inf_vs_bystander	adjusted_pvalue_mock_vs_bystander	adjusted_pvalue_mock_vs_inf			mean infected	bystander	mock
CD317	5.10952	17.9786	14.5773	3.39571	9.07	7.98643	2.2769	8.61472	8.19857		CD317	-1.7258	0.213277	-1.51252	0	0.99759	0			3.59405	11.8878	10.2541
HLA-A,B,C	20.7176	60.6167	55.059	34.9962	87.7095	93.94	22.699	72.71	64.9619		HLA-A,B,C	-1.49512	0.0469351	-1.44819	0	0.99759	0			26.1376	73.6787	71.3203
CD257 (BAFF)	1.20952	1.87381	1.62714	1.01286	1.64071	1.22714	0.86619	3.4581	2.22012		CD257 (BAFF)	-1.17476	0.458462	-0.716299	0.0116973	0.99759	0.555956			1.02952	2.32421	1.69147
HLA-E	2.15417	6.49615	3.83762	3.0781	4.89667	6.73095	4.02857	7.14238	8.91286		HLA-E	-1.00105	-0.0718319	-1.07289	0.00466635	0.99759	0.0121702			3.08694	6.1784	6.49381
Specificity	hiv_inf_Screen1	hiv_bystander_Screen1	hiv_mock_Screen1	hiv_inf_Screen2	hiv_bystander_Screen2	hiv_mock_Screen2	hiv_inf_Screen3	hiv_bystander_Screen3	hiv_mock_Screen3		Receptor	infected / bystander	Ratio_hiv_bystander_hiv_mock	Ratio_hiv_inf_hiv_mock	adjusted_pvalue_inf_vs_bystander	adjusted_pvalue_mock_vs_bystander	adjusted_pvalue_mock_vs_inf			mean infected	bystander	mock
CD206 (MMR)	6.43617	5.32571	4.35143	4.89667	1.4919	2.12476	6.09286	1.81238	1.91548		CD206 (MMR)	1.01378	0.0404032	1.05419	0.00833957	0.99759	0.0557958			5.80856	2.87667	2.79722
CD258 (LIGHT)	2.02048	1.65429	2.15417	3.61369	1.26397	1.43095	5.20095	1.6131	1.91548		CD258 (LIGHT)	1.2577	-0.279647	0.978055	0.0208827	0.99759	0.309411			3.61171	1.51045	1.83353
CD63	525.512	170.343	185.13	170.343	67.6876	101.392	170.343	117.231	101.392		CD63	1.28582	-0.126855	1.15896	0.000374887	0.99759	0.0121702			288.733	118.421	129.305

## Sheet: bystander vs mock
Specificity	hiv_inf_Screen1	hiv_bystander_Screen1	hiv_mock_Screen1	hiv_inf_Screen2	hiv_bystander_Screen2	hiv_mock_Screen2	hiv_inf_Screen3	hiv_bystander_Screen3	hiv_mock_Screen3		Receptor	Ratio_hiv_bystander_hiv_inf	Ratio_hiv_bystander_hiv_mock	Ratio_hiv_inf_hiv_mock	adjusted_pvalue_inf_vs_bystander	adjusted_pvalue_mock_vs_bystander	adjusted_pvalue_mock_vs_inf			mean infected	bystander	mock
Specificity	hiv_inf_Screen1	hiv_bystander_Screen1	hiv_mock_Screen1	hiv_inf_Screen2	hiv_bystander_Screen2	hiv_mock_Screen2	hiv_inf_Screen3	hiv_bystander_Screen3	hiv_mock_Screen3		Receptor	Ratio_hiv_bystander_hiv_inf	Ratio_hiv_bystander_hiv_mock	Ratio_hiv_inf_hiv_mock	adjusted_pvalue_inf_vs_bystander	adjusted_pvalue_mock_vs_bystander	adjusted_pvalue_mock_vs_inf			mean infected	bystander	mock
CD49a	1.43095	1.41	0.768095	5.91	5.38333	2.61167	7.14238	5.26333	2.29714		CD49a	0.264563	1.08665	1.35122	0.436357	1.21261e-06	1.19766e-11			4.82778	4.01889	1.8923
CD38	6.14024	8.36381	1.62714	33.7176	38.9505	14.5773	13.2935	11.8952	7.35071		CD38	-0.155722	1.32979	1.17406	0.743704	0.0213927	0.0324447			17.7171	19.7365	7.85172
CD80	2.38119	3.39571	1.37143	8.36381	8.75381	2.29714	6.805	6.73095	3.4269		CD80	-0.105424	1.41192	1.3065	0.647336	0.000884537	0.00361073			5.85	6.29349	2.36516

## Sheet: infected vs mock
Specificity	hiv_inf_Screen1	hiv_bystander_Screen1	hiv_mock_Screen1	hiv_inf_Screen2	hiv_bystander_Screen2	hiv_mock_Screen2	hiv_inf_Screen3	hiv_bystander_Screen3	hiv_mock_Screen3		Receptor	Ratio_hiv_bystander_hiv_inf	Ratio_hiv_bystander_hiv_mock	Ratio_hiv_inf_hiv_mock	adjusted_pvalue_inf_vs_bystander	adjusted_pvalue_mock_vs_bystander	adjusted_pvalue_mock_vs_inf			mean infected	bystander	mock
CD317	5.10952	17.9786	14.5773	3.39571	9.07	7.98643	2.2769	8.61472	8.19857		CD317	-1.7258	0.213277	-1.51252	0	0.99759	0			3.59405	11.8878	10.2541
HLA-A,B,C	20.7176	60.6167	55.059	34.9962	87.7095	93.94	22.699	72.71	64.9619		HLA-A,B,C	-1.49512	0.0469351	-1.44819	0	0.99759	0			26.1376	73.6787	71.3203
CD352 (NTB-A)	1.95095	2.35143	2.8569	2.06714	3.04714	7.04667	2.35143	2.57667	6.915		CD352 (NTB-A)	-0.324342	-1.07646	-1.4008	0.114878	0.253391	0.0121702			2.12317	2.65841	5.60619
HLA-E	2.15417	6.49615	3.83762	3.0781	4.89667	6.73095	4.02857	7.14238	8.91286		HLA-E	-1.00105	-0.0718319	-1.07289	0.00466635	0.99759	0.0121702			3.08694	6.1784	6.49381
CD53	30.2738	48.4581	60.6167	25.9771	44.551	70.5019	60.6167	77.2595	109.789		CD53	-0.542937	-0.500665	-1.0436	3.55127e-05	0.0417068	2.21864e-12			38.9559	56.7562	80.3024
Specificity	hiv_inf_Screen1	hiv_bystander_Screen1	hiv_mock_Screen1	hiv_inf_Screen2	hiv_bystander_Screen2	hiv_mock_Screen2	hiv_inf_Screen3	hiv_bystander_Screen3	hiv_mock_Screen3		Receptor	Ratio_hiv_bystander_hiv_inf	Ratio_hiv_bystander_hiv_mock	Ratio_hiv_inf_hiv_mock	adjusted_pvalue_inf_vs_bystander	adjusted_pvalue_mock_vs_bystander	adjusted_pvalue_mock_vs_inf			mean infected	bystander	mock
CD63	525.512	170.343	185.13	170.343	67.6876	101.392	170.343	117.231	101.392		CD63	1.28582	-0.126855	1.15896	0.000374887	0.99759	0.0121702			288.733	118.421	129.305
CD38	6.14024	8.36381	1.62714	33.7176	38.9505	14.5773	13.2935	11.8952	7.35071		CD38	-0.155722	1.32979	1.17406	0.743704	0.0213927	0.0324447			17.7171	19.7365	7.85172
CD80	2.38119	3.39571	1.37143	8.36381	8.75381	2.29714	6.805	6.73095	3.4269		CD80	-0.105424	1.41192	1.3065	0.647336	0.000884537	0.00361073			5.85	6.29349	2.36516
CD49a	1.43095	1.41	0.768095	5.91	5.38333	2.61167	7.14238	5.26333	2.29714		CD49a	0.264563	1.08665	1.35122	0.436357	1.21261e-06	1.19766e-11			4.82778	4.01889	1.8923
