# Supplementary material for: Comprehensive Analysis of Human Cytomegalovirus- and HIV-Mediated Plasma Membrane Remodeling in Macrophages
Source: mBio. 2021 Aug 17;12(4):e01770-21. doi: 10.1128/mBio.01770-21 (PMC8406226; doi:10.1128/mBio.01770-21)
Supplement: TABLE S5 [file mbio.01770-21-st005.xlsx]

## Sheet: Screen-Daten
																Ratios				Expression
			Screen_1			Screen_2			Screen_3			Screen_4				mean(log2Ratios)
			mock	infected	bystander	mock	infected	bystander	mock	infected	bystander	mock	infected	bystander		infected/bystander	bystander/mock	infected/mock		mock	infected	bystander
		BLANK
	1	CD7	13.17	2.92	17.53	1.19	0.62	1.18	3.6	1.25	4.16	0.97	0.41	0.67		-1.48936	0.0187897	-1.47057		4.7325	1.3	5.885
	2	CD15	3.89	1.93	10.91	0.65	0.61	1.87	0.86	0.74	4.21	0.56	0.76	2.3		-2.05523	1.83547	-0.21976		1.49	1.01	4.8225
	3	CD16	32.8	7.75	45.94	2.67	1.72	4.13	11.49	5.92	31.81	0.65	0.42	0.61		-1.69886	0.623207	-1.07565		11.9025	3.9525	20.6225
	4	CD38	1.92	3.84	26.29	0.62	2.59	19.53	0.89	1.27	7.05	0.41	3.61	14.56		-2.54368	4.22215	1.67847		0.96	2.8275	16.8575
	5	CD54 (ICAM-1)	29.14	54.63	34.85	12.91	24.75	14.97	8.35	22.53	15.26	10.08	20.43	16.34		0.564566	0.509641	1.07421		15.12	30.585	20.355
	6	CD55 (DAF)	15.09	49.88	23.19	3.19	9.14	4.31	3.5	15.34	6.46	3.44	5.68	3.61		1.02276	0.501953	1.52472		6.305	20.01	9.3925
	7	CD64	298.95	52.32	433.71	31.37	12.55	31.17	100.56	25.1	100.03	24.55	5.66	25.33		-2.1301	0.141275	-1.98883		113.858	23.9075	147.56
	8	CD84	672.63	34.68	465.94	125.46	19.22	67.72	147.2	12.04	116.2	107.05	10.34	78.81		-2.94145	-0.550561	-3.49201		263.085	19.07	182.168
	9	CD104	37.57	6.18	51.97	3.13	1.49	3.3	10.63	2.42	9.07	1.73	0.55	1.34		-1.85249	-0.0132762	-1.86577		13.265	2.66	16.42
	10	CD132	61.38	12.45	90.36	6.96	3.47	7.64	19.49	5.41	19.29	5.55	1.87	5.77		-1.86447	0.183401	-1.68106		23.345	5.8	30.765
	11	CD141	4.85	12.65	6.65	0.73	1.78	0.93	1.95	5.4	2.91	0.96	1.56	0.89		0.891474	0.318255	1.20973		2.1225	5.3475	2.845
	12	CD144	26.55	5.69	43.94	2.34	1.08	2.16	6.83	1.75	5.75	1.76	0.55	1.37		-1.74548	0.000405658	-1.74507		9.37	2.2675	13.305
	13	CD155	23.76	82.48	53.14	3.46	7.29	3.62	4.91	13.62	7.85	3.13	8.48	3.45		0.934151	0.510971	1.44512		8.815	27.9675	17.015
	14	CD164	72.7	17.27	347.25	42.61	23.22	132.22	29.23	8.96	73.01	8.47	3.87	35.81		-3.2689	1.82255	-1.44635		38.2525	13.33	147.072
	15	CD169 (Siglec-1)	3.19	8.88	98.07	0.67	2.63	10.32	0.79	1.54	7.55	0.28	0.7	1.87		-2.28716	3.72085	1.43369		1.2325	3.4375	29.4525
	16	CD172b (SIRPb)	6.6	2.13	10.4	2.14	1.13	2.98	2.74	1.08	5.19	1.76	0.54	2.41		-2.02734	0.627191	-1.40015		3.31	1.22	5.245
	17	CD180 (RP105)	21.23	3.84	44.8	3.13	1.11	3.52	2.52	1.27	4.69	0.67	0.51	1.68		-2.2035	0.8673	-1.3362		6.8875	1.6825	13.6725
	18	CD209 (DC-SIGN)	24.16	4.18	30.49	2.25	1.16	2.52	7.17	1.75	5.98	1.33	0.46	1.02		-1.72693	-0.0363676	-1.7633		8.7275	1.8875	10.0025
	19	CD271 (LNGFR)	1.39	6.78	1.53	0.38	1.92	0.57	0.65	1.8	0.72	0.32	0.89	0.56		1.47253	0.41958	1.89211		0.685	2.8475	0.845
	20	CD274 (B7-H1)	50.99	32.75	190.11	6.54	6.16	30.95	13.66	10.47	43.03	4.35	5.19	19.99		-2.21269	1.99918	-0.213514		18.885	13.6425	71.02
	21	CD301 (CLEC10A)	55.87	9.24	86.15	5.11	2.53	6.47	16.7	3.69	15.92	2.88	0.99	3.16		-2.08977	0.257517	-1.83225		20.14	4.1125	27.925
	22	CD303 (BDCA-2)	19.08	3.34	24.33	1.5	0.9	2	5.22	1.47	5.08	0.71	0.42	0.71		-1.64082	0.181623	-1.45919		6.6275	1.5325	8.03
	23	CD307e (FCRL5)	14.06	2.93	16.26	1.25	0.82	1.53	4.3	1.34	4.34	0.97	0.42	0.77		-1.48553	0.0453916	-1.44014		5.145	1.3775	5.725
	24	CD317 (BST2)	16.42	21.76	86.55	7.93	14.1	30.43	3.78	8.04	19.89	1.25	3.39	7.09		-1.36823	2.30941	0.941173		7.345	11.8225	35.99
	25	CD318 (CDCP1)	1.52	9.05	2.41	0.39	1.64	0.98	0.75	4.4	0.97	0.33	0.76	0.52		1.34517	0.755352	2.10052		0.7475	3.9625	1.22
	26	CD319 (CRACC)	45.53	7.3	73.68	12.92	3.06	12.63	12.73	3.42	15.94	9.78	2.58	14.5		-2.52294	0.388567	-2.13437		20.24	4.09	29.1875
	27	CD355 (CRTAM)	26.35	4.68	38.07	2.07	1.16	2.45	6.73	1.77	6.13	1.92	0.57	1.43		-1.80546	0.053548	-1.75191		9.2675	2.045	12.02
	28	ErbB-3 (Her-3)	10.24	1.74	8.87	0.86	0.66	1.19	2.84	1.05	3.01	0.52	0.38	0.57		-1.32615	0.119417	-1.20674		3.615	0.9575	3.41
	29	C5L2	101.83	14.21	120.34	9.18	4.48	10.01	22.08	6.56	24.98	5.52	1.7	5.75		-1.98226	0.150689	-1.83157		34.6525	6.7375	40.27
	30	HLA-G	74.93	12.1	109.12	4.96	3	6.93	16.7	5.56	25.05	3.82	0.75	2.23		-2.03112	0.208312	-1.8228		25.1025	5.3525	35.8325
	31	MSC (W3D5)	24.24	4.82	41.46	1.87	1.04	2.09	6.28	2.09	6.59	2.15	0.65	1.54		-1.75318	0.130726	-1.62246		8.635	2.15	12.92

## Sheet: Mac
Validation experiments
			Validation 1			Validation 2			Validation 3			Valdation 4				Ratios				Expression				StabW Ratios
			#309			#311			#514			#517				mean(log2Ratios)								StabW(log2Summe der Ratios)
	Expressionskriterium nicht		mock	infected	bystander	mock	infected	bystander	mock	infected	bystander	mock	infected	bystander		infected/bystander	bystander/mock	infected/mock		mock	infected	bystander		infected/bystander	bystander/mock	infected/mock
		BLANK	0.74	0.32	0.37	0.23	0.3	0.29	0.21	0.26	0.24	0.25	0.27	0.27		-0.0112666	-0.0904761	-0.101743		0.3575	0.2875	0.2925		0.140345	0.613333	0.747346
		CD7	0.31	0.44	0.75	0.35	0.44	0.86	0.32	0.33	0.36	0.39	0.39	0.69		-0.671218	0.891163	0.219945		0.3425	0.4	0.665		0.373218	0.528061	0.239951
		CD15	0.25	0.46	1.33	0.26	0.41	1.6	0.23	0.37	1.33	0.25	0.4	1.59		-1.83322	2.55842	0.725195		0.2475	0.41	1.4625		0.210668	0.113331	0.103721
		CD16	0.85	0.47	1.06	1.13	0.57	1.59	0.38	0.33	0.53	1.52	0.84	2.68		-1.25266	0.527347	-0.725309		0.97	0.5525	1.465		0.431749	0.20946	0.353379
		CD38	0.44	7.17	34.2	0.71	8.76	55.98	0.73	4.47	23.63	0.33	3.62	18		-2.41152	5.84182	3.4303		0.5525	6.005	32.9525		0.186492	0.602599	0.594344
		CD54 (ICAM-1)	29.5	50.92	38.19	21.96	45.7	37.65	37.16	62.47	45.41	41.52	57.96	51.34		0.332427	0.436447	0.768874		32.535	54.2625	43.1475		0.130034	0.230364	0.235692
		CD55 (DAF)	7.84	11.7	9.15	4.97	5.29	2.85	7.44	11.54	8.39	8.36	9.49	6.33		0.572768	-0.201824	0.370945		7.1525	9.505	6.68		0.232768	0.490414	0.274341
		CD64	14.07	10.97	43.62	16.94	20.54	79.66	12.8	5.57	19.94	22.22	8.18	25.89		-1.86225	1.18146	-0.680784		16.5075	11.315	42.2775		0.148186	0.917789	0.789883
		CD84	18.56	1.84	9.47	18.66	1.45	8.79	16.12	0.9	8.38	16.36	1.53	12.44		-2.80145	-0.848948	-3.6504		17.425	1.43	9.77		0.389822	0.308729	0.372997
		CD104	1.42	0.43	0.76	1.16	0.34	0.32	0.23	0.31	0.28	0.24	0.3	0.29		-0.134612	-0.550747	-0.68536		0.7625	0.345	0.4125		0.459801	1.03395	1.22683
		CD132	6.06	19.99	13.6	2.9	1.33	1.9	2.08	0.56	0.84	2.41	3.6	2.53		-0.00875108	-0.170464	-0.179215		3.3625	6.37	4.7175		0.625665	1.0539	1.63505
		CD141	0.54	0.81	0.48	0.51	1	0.4	0.24	0.75	0.33	0.69	1.4	0.65		1.09204	-0.0367868	1.05525		0.495	0.99	0.465		0.241714	0.348717	0.438118
		CD144	0.29	0.83	1.31	0.24	0.32	0.31	0.21	0.27	0.27	0.22	0.29	0.27		-0.127372	0.800675	0.673304		0.24	0.4275	0.54		0.356511	0.917117	0.562929
		CD155	6.89	10.9	5.98	3.48	6.79	3.68	4.02	9.19	4.81	5.65	10.93	5.97		0.889084	0.0536454	0.942729		5.01	9.4525	5.11		0.0308329	0.191543	0.217616
		CD164	18.31	5.18	48.71	23.53	6.71	38.9	7.4	4.26	26.83	22.44	5.62	57.04		-2.94171	1.33525	-1.60646		17.92	5.4425	42.87		0.405631	0.466028	0.54662
		CD169 (Siglec-1)	0.29	1.4	3.72	0.24	1.25	1.49	0.22	1.14	3.64	0.24	1.47	5.04		-1.27894	3.68902	2.41007		0.2475	1.315	3.4725		0.701039	0.7608	0.145293
		CD172b (SIRPb)	0.51	0.39	0.95	2.46	0.38	0.57	0.6	0.98	3.01	1.46	0.65	2.56		-1.36649	0.481178	-0.885312		1.2575	0.6	1.7725		0.592938	1.86188	1.43055
		CD180 (RP105)	3.33	1.2	4.07	3.17	1.11	2.98	1.22	0.83	2.07	1.4	0.71	1.96		-1.49254	0.362128	-1.13041		2.28	0.9625	2.77		0.189973	0.358071	0.453562
		CD209 (DC-SIGN)	0.3	0.43	0.9	1.32	0.34	0.41	0.21	0.28	0.27	0.24	0.3	0.3		-0.320803	0.145655	-0.175148		0.5175	0.3375	0.47		0.516244	1.35496	1.19059
		CD271 (LNGFR)	0.29	3.37	22.03	0.25	0.38	0.3	0.24	0.38	0.27	0.24	0.38	0.31		-0.39521	1.76237	1.36716		0.255	1.1275	5.7275		1.54463	2.99105	1.44791
		CD274 (B7-H1)	5.49	9.69	51.4	3.65	11.1	56.92	5.65	8.01	31.1	9.44	10.47	41.93		-2.18108	2.95039	0.769309		6.0575	9.8175	45.3375		0.234469	0.812505	0.620523
		CD301 (CLEC10A)	0.63	1.77	12.56	0.33	0.43	0.72	0.34	0.81	1.99	0.41	0.39	0.5		-1.30648	2.06958	0.763108		0.4275	0.85	3.9425		1.08438	1.76576	0.732857
		CD303 (BDCA-2)	0.59	1.16	2.36	0.38	0.37	0.54	0.36	0.48	0.95	0.7	3.13	0.44		0.0688995	0.80926	0.878159		0.5075	1.285	1.0725		1.85389	1.16131	0.950289
		CD307e (FCRL5)	0.52	0.49	1.49	0.3	0.33	0.39	0.28	0.36	0.65	0.28	0.31	0.36		-0.72841	0.868706	0.140296		0.345	0.3725	0.7225		0.654026	0.588479	0.18307
		CD317 (BST2)	5.38	19.51	32.2	3.85	17.89	35.08	4.58	14.71	34.63	5.65	22.99	45.5		-0.978607	2.92431	1.94571		4.865	18.775	36.8525		0.209249	0.25448	0.227912
		CD318 (CDCP1)	0.42	2.19	2.13	0.44	1.49	1.22	0.34	1.64	1.74	0.35	1.33	0.94		0.185953	1.89862	2.08457		0.3875	1.6625	1.5075		0.261069	0.520346	0.290874
		CD319 (CRACC)	10.57	6.74	26.01	10.52	3.17	18.99	12.74	12.68	19.91	22.41	14.35	29.99		-1.56133	0.803916	-0.757409		14.06	9.235	23.725		0.869787	0.374248	0.715366
		CD355 (CRTAM)	0.58	1.64	4.73	0.69	0.87	2.54	0.63	0.69	1.73	0.95	0.79	1.21		-1.25377	1.67856	0.42479		0.7125	0.9975	2.5525		0.437296	1.10717	0.75868
		ErbB-3 (Her-3)	0.28	0.52	1.55	0.24	0.32	0.29	0.21	0.61	1.42	0.23	0.28	0.27		-0.650052	1.43264	0.782584		0.24	0.4325	0.8825		0.875865	1.36827	0.567856
		C5L2	5.53	2.65	10.71	3.98	3.83	14.54	2.48	1.24	3.87	4.36	1.74	5.25		-1.79368	0.933194	-0.860488		4.0875	2.365	8.5925		0.207579	0.684055	0.55495
		HLA-G	1.01	1.16	4.44	1.37	1.55	5.14	1.01	1.34	2.93	1.74	0.9	2.02		-1.49024	1.4489	-0.0413377		1.2825	1.2375	3.6325		0.404956	0.858742	0.615285
		MSC (W3D5)	0.92	0.92	3.04	1.11	1.2	4.04	0.97	0.63	1.58	1.38	0.94	1.65		-1.40348	1.13746	-0.266023		1.095	0.9225	2.5775		0.439716	0.781842	0.375985
	these are the 7 receptors expressed on all four cell types
	criteria of expression not fulfilled (none of the MFI values is higher than 2)
			Ratios
			mean(log2Ratios)
			infected/bystander	SD					bystander/mock	SD				infected/mock	SD
		CD164	-2.94171	0.405631				CD84	-0.848948	0.308729			CD84	-3.6504	0.372997
		CD84	-2.80145	0.389822				CD55 (DAF)	-0.201824	0.490414			CD164	-1.60646	0.54662
		CD38	-2.41152	0.186492				CD132	-0.170464	1.0539			CD180 (RP105)	-1.13041	0.453562
		CD274 (B7-H1)	-2.18108	0.234469				CD155	0.0536454	0.191543			C5L2	-0.860488	0.55495
		CD64	-1.86225	0.148186				CD180 (RP105)	0.362128	0.358071			CD319 (CRACC)	-0.757409	0.715366
		C5L2	-1.79368	0.207579				CD54 (ICAM-1)	0.436447	0.230364			CD64	-0.680784	0.789883
		CD319 (CRACC)	-1.56133	0.869787				CD319 (CRACC)	0.803916	0.374248			MSC (W3D5)	-0.266023	0.375985
		CD180 (RP105)	-1.49254	0.189973				C5L2	0.933194	0.684055			CD132	-0.179215	1.63505
		HLA-G	-1.49024	0.404956				MSC (W3D5)	1.13746	0.781842			HLA-G	-0.0413377	0.615285
		MSC (W3D5)	-1.40348	0.439716				CD64	1.18146	0.917789			CD55 (DAF)	0.370945	0.274341
		CD301 (CLEC10A)	-1.30648	1.08438				CD164	1.33525	0.466028			CD355 (CRTAM)	0.42479	0.75868
		CD169 (Siglec-1)	-1.27894	0.701039				HLA-G	1.4489	0.858742			CD301 (CLEC10A)	0.763108	0.732857
		CD355 (CRTAM)	-1.25377	0.437296				CD355 (CRTAM)	1.67856	1.10717			CD54 (ICAM-1)	0.768874	0.235692
		CD317 (BST2)	-0.978607	0.209249				CD271 (LNGFR)	1.76237	2.99105			CD274 (B7-H1)	0.769309	0.620523
		CD271 (LNGFR)	-0.39521	1.54463				CD301 (CLEC10A)	2.06958	1.76576			CD155	0.942729	0.217616
		CD132	-0.00875108	0.625665				CD317 (BST2)	2.92431	0.25448			CD271 (LNGFR)	1.36716	1.44791
		CD54 (ICAM-1)	0.332427	0.130034				CD274 (B7-H1)	2.95039	0.812505			CD317 (BST2)	1.94571	0.227912
		CD55 (DAF)	0.572768	0.232768				CD169 (Siglec-1)	3.68902	0.7608			CD169 (Siglec-1)	2.41007	0.145293
		CD155	0.889084	0.0308329				CD38	5.84182	0.602599			CD38	3.4303	0.594344
		3

## Sheet: THP-1
																Ratios				Expression				StabW Ratios
			Validation 1			Validation 2			Validation 3							mean(log2Ratios)								StabW(log2Summe der Ratios)
			mock	infected	bystander	mock	infected	bystander	mock	infected	bystander					infected/bystander	bystander/mock	infected/mock		mock	infected	bystander		infected/bystander	bystander/mock	infected/mock
		BLANK	1.3	2.02	2.41	1.62	1.66	1.66	0.36	0.45	0.49					-0.125845	0.456832	0.330987		1.09333	1.37667	1.52		0.127365	0.427793	0.30043
		CD7	10.7	7.72	20.66	16.43	5.81	20.14	2.55	0.9	1.91					-1.43307	0.275345	-1.15772		9.89333	4.81	14.2367		0.354115	0.683263	0.594772
		CD15	9.15	15.93	35.5	17.96	15.49	41.06	3.24	3.45	8.41					-1.28266	1.50834	0.225685		10.1167	11.6233	28.3233		0.125186	0.398331	0.520006
		CD16	21.71	1.97	2.01	2.1	1.82	2.03	0.41	0.49	0.59					-0.151491	-0.985637	-1.13713		8.07333	1.42667	1.54333		0.119581	2.1389	2.02678
		CD38	29.71	79.95	234.58	30.89	86.32	227.54	9.67	23.73	58.76					-1.4198	2.82174	1.40194		23.4233	63.3333	173.627		0.123795	0.195733	0.0964243
		CD54 (ICAM-1)	238.52	244.42	286.72	210.35	221.72	254.08	44.11	57.94	85.05					-0.326859	0.495076	0.168218		164.327	174.693	208.617		0.197218	0.391571	0.196119
		CD55 (DAF)	32.51	85.16	24.72	33.65	95.86	33.51	10.04	31.75	7.43					1.79872	-0.278515	1.5202		25.4	70.9233	21.8867		0.289754	0.236801	0.136122
		CD64	206.65	39.89	201.88	212.27	56.03	169.41	55.9	5.7	33.05					-2.15709	-0.372424	-2.52951		158.273	33.8733	134.78		0.495511	0.364537	0.699338
		CD84	6.6	2.46	9.06	6.5	4.93	9.18	2.17	0.56	2					-1.53809	0.279135	-1.25895		5.09	2.65	6.74667		0.555721	0.344276	0.790669
		CD104	1.67	4.58	10.69	1.54	3.7	8.37	0.4	0.56	0.53					-0.773703	1.84221	1.06851		1.20333	2.94667	6.53		0.739184	1.24939	0.513905
		CD132	3.59	11.29	5.46	3.54	12.26	4.78	0.59	0.7	1.02					0.621269	0.60932	1.23059		2.57333	8.08333	3.75333		1.02031	0.178301	0.854961
		CD141	97.26	42.98	22.75	101.38	56.31	27.1	28.6	11.02	8.75					0.768556	-1.90268	-1.13413		75.7467	36.77	19.5333		0.383595	0.193661	0.266535
		CD144	1.26	1.88	1.7	2.35	2.02	2.3	0.36	0.61	1.43					-0.423738	0.79701	0.373272		1.32333	1.50333	1.81		0.71703	1.05875	0.520472
		CD155	61.94	127.17	46.19	60.17	123.27	43.86	12.44	30.38	10.89					1.47736	-0.357137	1.12022		44.85	93.6067	33.6467		0.0150602	0.143968	0.145428
		CD164	643.35	116.37	979.78	756.09	113.91	987.62	108.95	15.86	196.7					-3.27411	0.614861	-2.65925		502.797	82.0467	721.367		0.311123	0.233569	0.168424
		CD169 (Siglec-1)	8.26	15.05	95.65	8.22	15.19	93.49	3.64	1.58	17.83					-2.92867	3.11115	0.182482		6.70667	10.6067	68.99		0.492138	0.709267	1.20078
		CD172b (SIRPb)	2.01	2.44	3.85	2.16	1.82	2.8	0.56	0.49	0.71					-0.604834	0.551484	-0.0533508		1.57667	1.58333	2.45333		0.0631394	0.334824	0.2897
		CD180 (RP105)	22.63	7.01	24.71	24.53	7.11	26.23	5.88	1.01	4.97					-1.99993	-0.0063471	-2.00628		17.68	5.04333	18.6367		0.260981	0.205131	0.465954
		CD209 (DC-SIGN)	1.71	2.76	2.86	3.57	2.83	4.06	0.57	0.54	0.54					-0.190675	0.283191	0.0925158		1.95	2.04333	2.48667		0.286942	0.418638	0.533733
		CD271 (LNGFR)	1.89	4.19	2.41	1.75	4.77	4.83	0.4	1.21	0.56					0.630464	0.766914	1.39738		1.34667	3.39	2.6		0.583093	0.608019	0.228208
		CD274 (B7-H1)	2.89	19.57	67.35	3.03	18.99	65.1	0.62	4.15	23.48					-2.02023	4.73694	2.71671		2.18	14.2367	51.9767		0.415715	0.442182	0.0602165
		CD301 (CLEC10A)	8.3	7.52	15.85	2.01	3.23	4.02	1.76	0.77	0.97					-0.574822	0.357927	-0.216895		4.02333	3.84	6.94667		0.433842	1.05487	0.940708
		CD303 (BDCA-2)	3.27	12.06	6.19	3.89	5.42	4.51	0.68	1.21	1.04					0.481936	0.582328	1.06426		2.61333	6.23	3.91333		0.416593	0.35464	0.730558
		CD307e (FCRL5)	1.79	2.34	2.22	1.53	2.03	2.49	0.39	0.5	0.54					-0.109916	0.494233	0.384317		1.23667	1.62333	1.75		0.18531	0.197175	0.0248224
		CD317 (BST2)	110.9	297.5	284.23	96.27	302.2	266.34	26.46	49.64	51.61					0.0639726	1.26325	1.32722		77.8767	216.447	200.727		0.119202	0.265099	0.380598
		CD318 (CDCP1)	1.29	2.22	2.11	1.44	1.56	2.36	0.38	0.49	0.51					-0.19388	0.615696	0.421816		1.03667	1.42333	1.66		0.355412	0.165589	0.337241
		CD319 (CRACC)	7.97	15.15	15.73	9.87	11.52	15.09	1.27	1.82	3.03					-0.393011	0.949276	0.556265		6.37	9.49667	11.2833		0.340603	0.322173	0.353292
		CD355 (CRTAM)	54.46	15.66	60.56	49.25	19.25	60.47	11.65	2.25	6.55					-1.71474	-0.127166	-1.8419		38.4533	12.3867	42.5267		0.212081	0.613509	0.509946
		ErbB-3 (Her-3)	1.29	2.07	1.84	1.87	4.07	4.24	0.36	0.5	0.49					0.0466786	0.712715	0.759394		1.17333	2.21333	2.19		0.115483	0.406973	0.330844
		C5L2	169.06	36.48	193.4	147.53	32.65	181.06	42.99	3.77	28.16					-2.59291	-0.0402806	-2.63319		119.86	24.3	134.207		0.268788	0.496295	0.760739
		HLA-G	89.57	22.93	98.3	76	20.22	90.42	16.35	2.11	11.03					-2.21564	-0.0610132	-2.27666		60.64	15.0867	66.5833		0.150743	0.442786	0.587233
		MSC (W3D5)	77.41	21.62	82.11	67.01	19.37	77.06	14.8	1.67	8.25					-2.07397	-0.185496	-2.25946		53.0733	14.22	55.8067		0.202477	0.572503	0.769617
these are the 7 receptors expressed on all four cell types
criteria of expression not fulfilled (none of the MFI values is higher than 2)
			Ratios
			mean(log2Ratios)
			infected/bystander	SD					bystander/mock	SD			infected/mock	SD
		CD164	-3.27411	0.311123				CD141	-1.90268	0.193661		CD164	-2.65925	0.168424
		CD169 (Siglec-1)	-2.92867	0.492138				CD16	-0.985637	2.1389		C5L2	-2.63319	0.760739
		C5L2	-2.59291	0.268788				CD64	-0.372424	0.364537		CD64	-2.52951	0.699338
		HLA-G	-2.21564	0.150743				CD155	-0.357137	0.143968		HLA-G	-2.27666	0.587233
		CD64	-2.15709	0.495511				CD55 (DAF)	-0.278515	0.236801		MSC (W3D5)	-2.25946	0.769617
		MSC (W3D5)	-2.07397	0.202477				MSC (W3D5)	-0.185496	0.572503		CD180 (RP105)	-2.00628	0.465954
		CD274 (B7-H1)	-2.02023	0.415715				CD355 (CRTAM)	-0.127166	0.613509		CD355 (CRTAM)	-1.8419	0.509946
		CD180 (RP105)	-1.99993	0.260981				HLA-G	-0.0610132	0.442786		CD84	-1.25895	0.790669
		CD355 (CRTAM)	-1.71474	0.212081				C5L2	-0.0402806	0.496295		CD7	-1.15772	0.594772
		CD84	-1.53809	0.555721				CD180 (RP105)	-0.0063471	0.205131		CD16	-1.13713	2.02678
		CD7	-1.43307	0.354115				CD7	0.275345	0.683263		CD141	-1.13413	0.266535
		CD38	-1.4198	0.123795				CD84	0.279135	0.344276		CD301 (CLEC10A)	-0.216895	0.940708
		CD15	-1.28266	0.125186				CD209 (DC-SIGN)	0.283191	0.418638		CD172b (SIRPb)	-0.0533508	0.2897
		CD104	-0.773703	0.739184				CD301 (CLEC10A)	0.357927	1.05487		CD209 (DC-SIGN)	0.0925158	0.533733
		CD172b (SIRPb)	-0.604834	0.0631394				CD54 (ICAM-1)	0.495076	0.391571		CD54 (ICAM-1)	0.168218	0.196119
		CD301 (CLEC10A)	-0.574822	0.433842				CD172b (SIRPb)	0.551484	0.334824		CD169 (Siglec-1)	0.182482	1.20078
		CD319 (CRACC)	-0.393011	0.340603				CD303 (BDCA-2)	0.582328	0.35464		CD15	0.225685	0.520006
		CD54 (ICAM-1)	-0.326859	0.197218				CD132	0.60932	0.178301		CD319 (CRACC)	0.556265	0.353292
		CD209 (DC-SIGN)	-0.190675	0.286942				CD164	0.614861	0.233569		ErbB-3 (Her-3)	0.759394	0.330844
		CD16	-0.151491	0.119581				ErbB-3 (Her-3)	0.712715	0.406973		CD303 (BDCA-2)	1.06426	0.730558
		ErbB-3 (Her-3)	0.0466786	0.115483				CD271 (LNGFR)	0.766914	0.608019		CD104	1.06851	0.513905
		CD317 (BST2)	0.0639726	0.119202				CD319 (CRACC)	0.949276	0.322173		CD155	1.12022	0.145428
		CD303 (BDCA-2)	0.481936	0.416593				CD317 (BST2)	1.26325	0.265099		CD132	1.23059	0.854961
		CD132	0.621269	1.02031				CD15	1.50834	0.398331		CD317 (BST2)	1.32722	0.380598
		CD271 (LNGFR)	0.630464	0.583093				CD104	1.84221	1.24939		CD271 (LNGFR)	1.39738	0.228208
		CD141	0.768556	0.383595				CD38	2.82174	0.195733		CD38	1.40194	0.0964243
		CD155	1.47736	0.0150602				CD169 (Siglec-1)	3.11115	0.709267		CD55 (DAF)	1.5202	0.136122
		CD55 (DAF)	1.79872	0.289754				CD274 (B7-H1)	4.73694	0.442182	26.6662	CD274 (B7-H1)	2.71671	0.0602165

## Sheet: HFF
																Ratios				Expression				StabW Ratios
			Validation 1			Validation 2			Validation 3							mean(log2Ratios)								StabW(log2Summe der Ratios)
			mock	infected	bystander	mock	infected	bystander	mock	infected	bystander					infected/bystander	bystander/mock	infected/mock		mock	infected	bystander		infected/bystander	bystander/mock	infected/mock
		BLANK	0.67	0.69	0.56	0.63	0.61	0.57	0.44	0.37	0.33					0.188025	-0.272721	-0.0846952		0.58	0.556667	0.486667		0.103588	0.135865	0.149894
		CD7	0.73	0.78	0.63	0.63	0.59	0.58	0.47	0.38	0.46					0.01905	-0.120957	-0.101907		0.61	0.583333	0.556667		0.291919	0.0907702	0.201218
		CD15	0.71	0.81	0.64	0.64	0.58	0.56	0.43	0.38	0.36					0.15616	-0.199577	-0.0434178		0.593333	0.59	0.52		0.159668	0.0536334	0.203048
		CD16	0.7	0.78	0.64	0.67	0.65	0.6	0.46	0.37	0.41					0.0842603	-0.151497	-0.0672369		0.61	0.6	0.55		0.21843	0.0195372	0.235994
		CD38	0.69	0.82	1.15	0.63	0.71	0.95	0.46	0.44	0.75					-0.559145	0.678266	0.119121		0.593333	0.656667	0.95		0.185207	0.0758847	0.163252
		CD54 (ICAM-1)	24.18	59.07	37.15	14.22	27.52	22.94	11.2	37.15	20.99					0.585113	0.738565	1.32368		16.5333	41.2467	27.0267		0.289791	0.149385	0.389837
		CD55 (DAF)	14.82	79.05	17.38	8.69	31.65	10.99	8.27	51.08	22.43					1.63289	0.669372	2.30227		10.5933	53.9267	16.9333		0.507516	0.669143	0.393368
		CD64	0.72	0.79	0.65	0.66	0.61	0.6	0.48	0.49	0.77					-0.115606	0.132254	0.0166488		0.62	0.63	0.673333		0.482116	0.475968	0.124275
		CD84	0.69	0.75	0.62	0.79	0.6	0.65	0.47	0.47	0.61					-0.0723344	-0.0198642	-0.0921986		0.65	0.606667	0.626667		0.327524	0.348794	0.270639
		CD104	1.12	1.52	0.9	0.65	0.6	0.56	0.43	0.48	0.47					0.295328	-0.134064	0.161264		0.733333	0.866667	0.643333		0.400514	0.232723	0.278034
		CD132	4.39	13.23	8.65	1.22	2.69	1.07	0.69	1.84	3.02					0.409398	0.97303	1.38243		2.1	5.92	4.24667		1.03752	1.15958	0.22716
		CD141	1.2	8.98	7.18	1.15	4.21	1.44	0.54	3	1.45					0.973131	1.44347	2.4166		0.963333	5.39667	3.35667		0.616016	1.12837	0.518132
		CD144	0.69	0.78	0.64	1.11	0.63	0.62	0.45	0.39	0.52					-0.0355172	-0.246719	-0.282236		0.75	0.6	0.593333		0.353878	0.537887	0.501322
		CD155	26.14	51.93	27.04	28.86	42.31	27.29	27.68	44.45	26.65					0.770716	-0.0288571	0.741859		27.56	46.23	26.9933		0.156994	0.0685277	0.224973
		CD164	23.4	15.26	61.09	11.71	15.72	22.52	6.15	4.54	15.19					-1.42071	1.21079	-0.209929		13.7533	11.84	32.9333		0.791895	0.234933	0.55697
		CD169 (Siglec-1)	0.68	0.74	0.62	0.62	0.56	0.55	0.44	0.39	0.4					0.0815755	-0.147869	-0.0662934		0.58	0.563333	0.523333		0.153627	0.0217262	0.163624
		CD172b (SIRPb)	0.68	0.79	0.69	0.68	0.6	0.63	0.47	0.39	0.8					-0.303886	0.226073	-0.0778137		0.61	0.593333	0.706667		0.648238	0.473322	0.25855
		CD180 (RP105)	0.72	0.78	0.62	0.64	0.85	0.6	0.45	0.38	0.53					0.117904	-0.0242569	0.0936475		0.603333	0.67	0.583333		0.52483	0.233635	0.327205
		CD209 (DC-SIGN)	0.66	0.84	0.65	0.64	0.59	0.56	0.47	0.38	0.41					0.111871	-0.137236	-0.025365		0.59	0.603333	0.54		0.241871	0.0997987	0.336849
		CD271 (LNGFR)	28.29	3.92	29.12	17.11	4.47	17.76	16.25	1.7	8.35					-2.3932	-0.288361	-2.68156		20.55	3.36333	18.41		0.459144	0.5822	0.67635
		CD274 (B7-H1)	2.13	2.96	7.15	2.72	2.5	4.54	2.74	2.29	10.87					-1.46001	1.49143	0.0314123		2.53	2.58333	7.52		0.711885	0.662597	0.390012
		CD301 (CLEC10A)	1.3	3.49	2.67	1.78	2.22	2.12	1.67	1.42	7.89					-0.673751	1.1769	0.503147		1.58333	2.37667	4.22667		1.56736	1.00121	0.844582
		CD303 (BDCA-2)	1.12	3.37	2.26	0.81	3.43	1.1	0.8	0.64	1.53					0.319914	0.796598	1.11651		0.91	2.48	1.63		1.46598	0.309939	1.26988
		CD307e (FCRL5)	0.78	0.98	0.8	0.68	0.61	0.59	0.46	0.45	0.57					-5.36268e-05	0.0470114	0.0469578		0.64	0.68	0.653333		0.319641	0.257234	0.252385
		CD317 (BST2)	1.78	5.04	27.07	1.39	2.17	7.71	0.87	5.68	2.69					-1.05865	2.67564	1.61699		1.34667	4.29667	12.49		1.87449	1.16261	1.03693
		CD318 (CDCP1)	1.43	7.29	3.97	1.88	4.51	3.03	1.61	6.06	3.65					0.727337	1.11418	1.84152		1.64	5.95333	3.55		0.151526	0.396494	0.547195
		CD319 (CRACC)	1.62	3.16	4.42	0.75	2.2	0.86	0.65	1.12	2.03					0.00433072	1.09616	1.10049		1.00667	2.16	2.43667		1.18464	0.784383	0.401585
		CD355 (CRTAM)	0.79	0.59	0.47	0.82	1.62	0.77	0.76	1.16	1.76					0.266556	0.123849	0.390405		0.79	1.12333	1		0.838949	0.997811	0.727043
		ErbB-3 (Her-3)	0.73	1.1	0.51	0.7	1.16	1.13	0.44	0.84	0.62					0.528286	0.222754	0.75104		0.623333	1.03333	0.753333		0.541229	0.648449	0.171769
		C5L2	0.97	0.61	0.75	0.82	0.78	1.06	0.9	0.63	6.5					-1.36921	0.950572	-0.418633		0.896667	0.673333	2.77		1.73166	1.68828	0.30986
		HLA-G	0.75	0.55	0.46	0.67	0.71	0.73	0.47	0.4	0.66					-0.168249	-0.030572	-0.198821		0.63	0.553333	0.616667		0.502544	0.612292	0.267171
		MSC (W3D5)	3.89	1.45	2.17	2.76	1.65	2.63	2.86	1.46	3.5					-0.838542	-0.20678	-1.04532		3.17	1.52	2.76667		0.369007	0.579025	0.346937
these are the 7 receptors expressed on all four cell types
criteria of expression not fulfilled (none of the MFI values is higher than 2)
			Ratios
			mean(log2Ratios)
			infected/bystander	SD				bystander/mock	SD			infected/mock	SD
		CD271 (LNGFR)	-2.3932	0.459144			CD271 (LNGFR)	-0.288361	0.5822		CD271 (LNGFR)	-2.68156	0.67635
		CD274 (B7-H1)	-1.46001	0.711885			MSC (W3D5)	-0.20678	0.579025		MSC (W3D5)	-1.04532	0.346937
		CD164	-1.42071	0.791895			CD155	-0.0288571	0.0685277		C5L2	-0.418633	0.30986
		C5L2	-1.36921	1.73166			CD55 (DAF)	0.669372	0.669143		CD164	-0.209929	0.55697
		CD317 (BST2)	-1.05865	1.87449			CD54 (ICAM-1)	0.738565	0.149385		CD274 (B7-H1)	0.0314123	0.390012
		MSC (W3D5)	-0.838542	0.369007			CD303 (BDCA-2)	0.796598	0.309939		CD301 (CLEC10A)	0.503147	0.844582
		CD301 (CLEC10A)	-0.673751	1.56736			C5L2	0.950572	1.68828		CD155	0.741859	0.224973
		CD319 (CRACC)	0.00433072	1.18464			CD132	0.97303	1.15958		CD319 (CRACC)	1.10049	0.401585
		CD303 (BDCA-2)	0.319914	1.46598			CD319 (CRACC)	1.09616	0.784383		CD303 (BDCA-2)	1.11651	1.26988
		CD132	0.409398	1.03752			CD318 (CDCP1)	1.11418	0.396494		CD54 (ICAM-1)	1.32368	0.389837
		CD54 (ICAM-1)	0.585113	0.289791			CD301 (CLEC10A)	1.1769	1.00121		CD132	1.38243	0.22716
		CD318 (CDCP1)	0.727337	0.151526			CD164	1.21079	0.234933		CD317 (BST2)	1.61699	1.03693
		CD155	0.770716	0.156994			CD141	1.44347	1.12837		CD318 (CDCP1)	1.84152	0.547195
		CD141	0.973131	0.616016			CD274 (B7-H1)	1.49143	0.662597		CD55 (DAF)	2.30227	0.393368
		CD55 (DAF)	1.63289	0.507516			CD317 (BST2)	2.67564	1.16261		CD141	2.4166	0.518132

## Sheet: ARPE
																Ratios				Expression				StabW Ratios
			Validation 1			Validation 2			Validation 3							mean(log2Ratios)								StabW(log2Summe der Ratios)
			mock	infected	bystander	mock	infected	bystander	mock	infected	bystander					infected/bystander	bystander/mock	infected/mock		mock	infected	bystander		infected/bystander	bystander/mock	infected/mock
		BLANK	0.24	0.34	0.23	0.24	0.34	0.24	0.21	0.27	0.19					0.524454	-0.0685968	0.455857		0.23	0.316667	0.22		0.0342349	0.0724634	0.0807888
		CD7	0.25	0.5	0.25	0.27	0.42	0.29	0.2	0.45	0.21					0.877957	0.0578276	0.935785		0.24	0.456667	0.25		0.301717	0.0526822	0.271993
		CD15	0.24	0.33	0.23	0.24	0.36	0.25	0.21	0.3	0.2					0.543954	-0.0242987	0.519656		0.23	0.33	0.226667		0.0356104	0.0721868	0.0629196
		CD16	0.24	0.39	0.26	0.26	0.42	0.27	0.2	0.31	0.22					0.572386	0.102476	0.674862		0.233333	0.373333	0.25		0.0721594	0.0430271	0.0371348
		CD38	0.25	0.37	0.25	0.24	0.38	0.25	0.2	0.3	0.21					0.561414	0.0430943	0.604508		0.23	0.35	0.236667		0.0448955	0.0377608	0.0515427
		CD54 (ICAM-1)	7.93	17.14	9.72	8.17	14.12	9.17	5.69	11.77	6.49					0.766636	0.21667	0.983307		7.26333	14.3433	8.46		0.126246	0.067656	0.170948
		CD55 (DAF)	33	48.29	27.14	33.11	38.62	31.88	29.21	53.95	29.5					0.659636	-0.107469	0.552167		31.7733	46.9533	29.5067		0.332226	0.155059	0.331549
		CD64	0.27	0.4	0.29	0.25	0.34	0.25	0.24	0.38	0.28					0.449375	0.108495	0.557871		0.253333	0.373333	0.273333		0.0127103	0.111295	0.109966
		CD84	0.28	0.55	0.28	0.26	0.58	0.26	0.25	0.58	0.22					1.1767	-0.0614749	1.11522		0.263333	0.57	0.253333		0.21292	0.106478	0.125529
		CD104	13.9	11.54	13.99	14.93	13.94	15.18	10.46	7.58	10.01					-0.267289	-0.0100574	-0.277346		13.0967	11.02	13.06		0.13941	0.0468079	0.182977
		CD132	0.43	5.17	1.07	0.6	5.38	0.6	0.33	2.71	0.68					2.47727	0.78609	3.26336		0.453333	4.42	0.783333		0.61122	0.694239	0.288001
		CD141	0.71	1.43	0.9	0.73	1.63	0.88	0.5	0.99	0.65					0.721435	0.330075	1.05151		0.646667	1.35	0.81		0.148541	0.0554402	0.0938175
		CD144	0.27	0.37	0.27	0.29	0.44	0.44	0.21	0.31	0.23					0.295067	0.244232	0.539298		0.256667	0.373333	0.313333		0.255815	0.316244	0.0760013
		CD155	40.36	77.03	42.69	39.57	67.3	41.73	28.48	56.07	32.22					0.780105	0.111886	0.891991		36.1367	66.8	38.88		0.0826837	0.0573032	0.111217
		CD164	10.46	7.66	10.61	9.73	10.52	10.07	10.87	5.66	9.9					-0.404521	-0.0215859	-0.426107		10.3533	7.94667	10.1933		0.438531	0.0991575	0.527439
		CD169 (Siglec-1)	0.26	0.32	0.24	0.25	0.33	0.24	0.22	0.29	0.21					0.446711	-0.080495	0.366216		0.243333	0.313333	0.23		0.0276064	0.030573	0.057734
		CD172b (SIRPb)	0.28	0.36	0.27	0.27	0.39	0.31	0.22	0.3	0.25					0.336426	0.110422	0.446848		0.256667	0.35	0.276667		0.0761359	0.141263	0.083974
		CD180 (RP105)	0.26	0.34	0.27	0.24	0.37	0.27	0.21	0.3	0.22					0.411533	0.0971623	0.508696		0.236667	0.336667	0.253333		0.0684719	0.0633318	0.118843
		CD209 (DC-SIGN)	0.25	0.37	0.26	0.24	0.38	0.25	0.2	0.31	0.22					0.53595	0.0843269	0.620277		0.23	0.353333	0.243333		0.0594235	0.0460668	0.0497792
		CD271 (LNGFR)	27.97	5.26	27.24	30.96	9.33	30.73	20.6	4.54	22.52					-2.13424	0.0265504	-2.10769		26.51	6.37667	26.83		0.360349	0.0894007	0.346159
		CD274 (B7-H1)	1.37	1.4	2.25	1.2	1.23	1.56	0.92	1.18	1.82					-0.550846	0.692831	0.141985		1.16333	1.27	1.87667		0.182525	0.30351	0.188023
		CD301 (CLEC10A)	0.36	2.9	2.2	0.32	1.84	0.6	0.39	1.51	1.4					0.708114	1.7874	2.49552		0.356667	2.08333	1.4		0.800031	0.853674	0.529049
		CD303 (BDCA-2)	0.43	0.81	0.71	0.35	1.25	0.34	0.29	0.73	0.35					1.04299	0.317655	1.36064		0.356667	0.93	0.466667		0.844246	0.384751	0.462132
		CD307e (FCRL5)	0.3	0.48	0.33	0.28	0.45	0.3	0.25	0.37	0.29					0.492334	0.150388	0.642722		0.276667	0.433333	0.306667		0.123993	0.058371	0.0668697
		CD317 (BST2)	0.74	0.31	0.22	0.44	2.88	1.25	0.46	1.16	1.15					0.570465	0.35942	0.929885		0.546667	1.45	0.873333		0.599421	1.82916	2.01359
		CD318 (CDCP1)	2.17	5.32	2.38	2.07	5.17	2.39	1.25	3.45	1.54					1.14576	0.213883	1.35964		1.83	4.64667	2.10333		0.0282845	0.0840567	0.0919354
		CD319 (CRACC)	1.01	1.54	1.06	0.96	1.65	1.31	0.52	1.86	0.74					0.733824	0.342394	1.07622		0.83	1.68333	1.03667		0.526224	0.238085	0.665973
		CD355 (CRTAM)	0.48	0.83	0.57	0.45	0.73	0.62	0.3	1.08	0.38					0.761579	0.350436	1.11202		0.41	0.88	0.523333		0.663463	0.107516	0.639041
		ErbB-3 (Her-3)	0.26	0.95	0.78	0.25	0.63	0.27	0.21	0.61	0.24					0.950874	0.629546	1.58042		0.24	0.73	0.43		0.580425	0.82842	0.270453
		C5L2	0.34	0.41	1.08	0.31	0.37	0.39	0.32	0.35	0.66					-0.796132	1.01434	0.21821		0.323333	0.376667	0.71		0.66868	0.668616	0.0773691
		HLA-G	0.27	0.32	0.27	0.25	0.33	0.25	0.23	0.3	0.23					0.342993	0	0.342993		0.25	0.316667	0.25		0.0852026	0	0.0852026
		MSC (W3D5)	0.31	0.42	0.44	0.29	0.47	0.34	0.26	0.37	0.34					0.174001	0.373913	0.547914		0.286667	0.42	0.373333		0.270891	0.138343	0.133562
these are the 7 receptors expressed on all four cell types
criteria of expression not fulfilled (none of the MFI values is higher than 2)
			Ratios
			mean(log2Ratios)
			infected/bystander	SD					bystander/mock	SD			infected/mock	SD
		CD271 (LNGFR)	-2.13424	0.360349				CD55 (DAF)	-0.107469	0.155059		CD271 (LNGFR)	-2.10769	0.346159
		CD164	-0.404521	0.438531				CD164	-0.0215859	0.0991575		CD164	-0.426107	0.527439
		CD104	-0.267289	0.13941				CD104	-0.0100574	0.0468079		CD104	-0.277346	0.182977
		CD55 (DAF)	0.659636	0.332226				CD271 (LNGFR)	0.0265504	0.0894007		CD55 (DAF)	0.552167	0.331549
		CD301 (CLEC10A)	0.708114	0.800031				CD155	0.111886	0.0573032		CD155	0.891991	0.111217
		CD54 (ICAM-1)	0.766636	0.126246				CD318 (CDCP1)	0.213883	0.0840567		CD54 (ICAM-1)	0.983307	0.170948
		CD155	0.780105	0.0826837				CD54 (ICAM-1)	0.21667	0.067656		CD318 (CDCP1)	1.35964	0.0919354
		CD318 (CDCP1)	1.14576	0.0282845				CD132	0.78609	0.694239		CD301 (CLEC10A)	2.49552	0.529049
		CD132	2.47727	0.61122				CD301 (CLEC10A)	1.7874	0.853674		CD132	3.26336	0.288001

## Sheet: Mock MFI Mac
			Validation 1			Validation 2			Validation 3			Validation 4
			#309			#311			#514			#517
			mock	infected	bystander	mock	infected	bystander	mock	infected	bystander	mock	infected	bystander	MFI mock	LOG2		Receptors expressed on mock macrophages
		BLANK	0.74	0.32	0.37	0.23	0.3	0.29	0.21	0.26	0.24	0.25	0.27	0.27	0.3575	-1.48398		CD38
		CD7	0.31	0.44	0.75	0.35	0.44	0.86	0.32	0.33	0.36	0.39	0.39	0.69	0.3425	-1.54582		CD54 (ICAM-1)
		CD15	0.25	0.46	1.33	0.26	0.41	1.6	0.23	0.37	1.33	0.25	0.4	1.59	0.2475	-2.0145		CD55 (DAF)
		CD16	0.85	0.47	1.06	1.13	0.57	1.59	0.38	0.33	0.53	1.52	0.84	2.68	0.97	-0.0439433		CD64
		CD38	0.44	7.17	34.2	0.71	8.76	55.98	0.73	4.47	23.63	0.33	3.62	18	0.5525	-0.855954		CD84
		CD54 (ICAM-1)	29.5	50.92	38.19	21.96	45.7	37.65	37.16	62.47	45.41	41.52	57.96	51.34	32.535	5.02392		CD132
		CD55 (DAF)	7.84	11.7	9.15	4.97	5.29	2.85	7.44	11.54	8.39	8.36	9.49	6.33	7.1525	2.83845		CD155
		CD64	14.07	10.97	43.62	16.94	20.54	79.66	12.8	5.57	19.94	22.22	8.18	25.89	16.5075	4.04505		CD164
		CD84	18.56	1.84	9.47	18.66	1.45	8.79	16.12	0.9	8.38	16.36	1.53	12.44	17.425	4.12309		CD169 (Siglec-1)
		CD104	1.42	0.43	0.76	1.16	0.34	0.32	0.23	0.31	0.28	0.24	0.3	0.29	0.7625	-0.391191		CD180 (RP105)
		CD132	6.06	19.99	13.6	2.9	1.33	1.9	2.08	0.56	0.84	2.41	3.6	2.53	3.3625	1.74953		CD271 (LNGFR)
		CD141	0.54	0.81	0.48	0.51	1	0.4	0.24	0.75	0.33	0.69	1.4	0.65	0.495	-1.0145		CD274 (B7-H1)
		CD144	0.29	0.83	1.31	0.24	0.32	0.31	0.21	0.27	0.27	0.22	0.29	0.27	0.24	-2.05889		CD301 (CLEC10A)
		CD155	6.89	10.9	5.98	3.48	6.79	3.68	4.02	9.19	4.81	5.65	10.93	5.97	5.01	2.32481		CD317 (BST2)
		CD164	18.31	5.18	48.71	23.53	6.71	38.9	7.4	4.26	26.83	22.44	5.62	57.04	17.92	4.1635		CD319 (CRACC)
		CD169 (Siglec-1)	0.29	1.4	3.72	0.24	1.25	1.49	0.22	1.14	3.64	0.24	1.47	5.04	0.2475	-2.0145		CD355 (CRTAM)
		CD172b (SIRPb)	0.51	0.39	0.95	2.46	0.38	0.57	0.6	0.98	3.01	1.46	0.65	2.56	1.2575	0.330558		C5L2
		CD180 (RP105)	3.33	1.2	4.07	3.17	1.11	2.98	1.22	0.83	2.07	1.4	0.71	1.96	2.28	1.18903		HLA-G
		CD209 (DC-SIGN)	0.3	0.43	0.9	1.32	0.34	0.41	0.21	0.28	0.27	0.24	0.3	0.3	0.5175	-0.950369		MSC (W3D5)
		CD271 (LNGFR)	0.29	3.37	22.03	0.25	0.38	0.3	0.24	0.38	0.27	0.24	0.38	0.31	0.255	-1.97143
		CD274 (B7-H1)	5.49	9.69	51.4	3.65	11.1	56.92	5.65	8.01	31.1	9.44	10.47	41.93	6.0575	2.59872
		CD301 (CLEC10A)	0.63	1.77	12.56	0.33	0.43	0.72	0.34	0.81	1.99	0.41	0.39	0.5	0.4275	-1.226
		CD303 (BDCA-2)	0.59	1.16	2.36	0.38	0.37	0.54	0.36	0.48	0.95	0.7	3.13	0.44	0.5075	-0.97852
		CD307e (FCRL5)	0.52	0.49	1.49	0.3	0.33	0.39	0.28	0.36	0.65	0.28	0.31	0.36	0.345	-1.53533
		CD317 (BST2)	5.38	19.51	32.2	3.85	17.89	35.08	4.58	14.71	34.63	5.65	22.99	45.5	4.865	2.28244
		CD318 (CDCP1)	0.42	2.19	2.13	0.44	1.49	1.22	0.34	1.64	1.74	0.35	1.33	0.94	0.3875	-1.36773
		CD319 (CRACC)	10.57	6.74	26.01	10.52	3.17	18.99	12.74	12.68	19.91	22.41	14.35	29.99	14.06	3.81352
		CD355 (CRTAM)	0.58	1.64	4.73	0.69	0.87	2.54	0.63	0.69	1.73	0.95	0.79	1.21	0.7125	-0.489038
		ErbB-3 (Her-3)	0.28	0.52	1.55	0.24	0.32	0.29	0.21	0.61	1.42	0.23	0.28	0.27	0.24	-2.05889
		C5L2	5.53	2.65	10.71	3.98	3.83	14.54	2.48	1.24	3.87	4.36	1.74	5.25	4.0875	2.03122
		HLA-G	1.01	1.16	4.44	1.37	1.55	5.14	1.01	1.34	2.93	1.74	0.9	2.02	1.2825	0.358959
		MSC (W3D5)	0.92	0.92	3.04	1.11	1.2	4.04	0.97	0.63	1.58	1.38	0.94	1.65	1.095	0.130931
		these are the 7 receptors expressed on all four cell types
		criteria of expression not fulfilled (none of the MFI values is higher than 2)

## Sheet: Mock MFI THP
			Validation 1			Validation 2			Validation 3			MW
			mock	infected	bystander	mock	infected	bystander	mock	infected	bystander	mock	LOG2		Receptors expressed on mock THP-1
		BLANK	1.3	2.02	2.41	1.62	1.66	1.66	0.36	0.45	0.49	1.09333	0.128733		CD7
		CD7	10.7	7.72	20.66	16.43	5.81	20.14	2.55	0.9	1.91	9.89333	3.30646		CD15
		CD15	9.15	15.93	35.5	17.96	15.49	41.06	3.24	3.45	8.41	10.1167	3.33866		CD16
		CD16	21.71	1.97	2.01	2.1	1.82	2.03	0.41	0.49	0.59	8.07333	3.01316		CD38
		CD38	29.71	79.95	234.58	30.89	86.32	227.54	9.67	23.73	58.76	23.4233	4.54987		CD54 (ICAM-1)
		CD54 (ICAM-1)	238.52	244.42	286.72	210.35	221.72	254.08	44.11	57.94	85.05	164.327	7.36042		CD55 (DAF)
		CD55 (DAF)	32.51	85.16	24.72	33.65	95.86	33.51	10.04	31.75	7.43	25.4	4.66676		CD64
		CD64	206.65	39.89	201.88	212.27	56.03	169.41	55.9	5.7	33.05	158.273	7.30627		CD84
		CD84	6.6	2.46	9.06	6.5	4.93	9.18	2.17	0.56	2	5.09	2.34767		CD104
		CD104	1.67	4.58	10.69	1.54	3.7	8.37	0.4	0.56	0.53	1.20333	0.267036		CD132
		CD132	3.59	11.29	5.46	3.54	12.26	4.78	0.59	0.7	1.02	2.57333	1.36364		CD141
		CD141	97.26	42.98	22.75	101.38	56.31	27.1	28.6	11.02	8.75	75.7467	6.24311		CD155
		CD144	1.26	1.88	1.7	2.35	2.02	2.3	0.36	0.61	1.43	1.32333	0.404177		CD164
		CD155	61.94	127.17	46.19	60.17	123.27	43.86	12.44	30.38	10.89	44.85	5.48704		CD169 (Siglec-1)
		CD164	643.35	116.37	979.78	756.09	113.91	987.62	108.95	15.86	196.7	502.797	8.97383		CD172b (SIRPb)
		CD169 (Siglec-1)	8.26	15.05	95.65	8.22	15.19	93.49	3.64	1.58	17.83	6.70667	2.7456		CD180 (RP105)
		CD172b (SIRPb)	2.01	2.44	3.85	2.16	1.82	2.8	0.56	0.49	0.71	1.57667	0.656878		CD209 (DC-SIGN)
		CD180 (RP105)	22.63	7.01	24.71	24.53	7.11	26.23	5.88	1.01	4.97	17.68	4.14405		CD271 (LNGFR)
		CD209 (DC-SIGN)	1.71	2.76	2.86	3.57	2.83	4.06	0.57	0.54	0.54	1.95	0.963474		CD274 (B7-H1)
		CD271 (LNGFR)	1.89	4.19	2.41	1.75	4.77	4.83	0.4	1.21	0.56	1.34667	0.429393		CD301 (CLEC10A)
		CD274 (B7-H1)	2.89	19.57	67.35	3.03	18.99	65.1	0.62	4.15	23.48	2.18	1.12433		CD303 (BDCA-2)
		CD301 (CLEC10A)	8.3	7.52	15.85	2.01	3.23	4.02	1.76	0.77	0.97	4.02333	2.00839		CD317 (BST2)
		CD303 (BDCA-2)	3.27	12.06	6.19	3.89	5.42	4.51	0.68	1.21	1.04	2.61333	1.38589		CD319 (CRACC)
		CD307e (FCRL5)	1.79	2.34	2.22	1.53	2.03	2.49	0.39	0.5	0.54	1.23667	0.306457		CD355 (CRTAM)
		CD317 (BST2)	110.9	297.5	284.23	96.27	302.2	266.34	26.46	49.64	51.61	77.8767	6.28312		ErbB-3 (Her-3)
		CD318 (CDCP1)	1.29	2.22	2.11	1.44	1.56	2.36	0.38	0.49	0.51	1.03667	0.0519521		C5L2
		CD319 (CRACC)	7.97	15.15	15.73	9.87	11.52	15.09	1.27	1.82	3.03	6.37	2.67129		HLA-G
		CD355 (CRTAM)	54.46	15.66	60.56	49.25	19.25	60.47	11.65	2.25	6.55	38.4533	5.26504		MSC (W3D5)
		ErbB-3 (Her-3)	1.29	2.07	1.84	1.87	4.07	4.24	0.36	0.5	0.49	1.17333	0.230613
		C5L2	169.06	36.48	193.4	147.53	32.65	181.06	42.99	3.77	28.16	119.86	6.90521
		HLA-G	89.57	22.93	98.3	76	20.22	90.42	16.35	2.11	11.03	60.64	5.9222
		MSC (W3D5)	77.41	21.62	82.11	67.01	19.37	77.06	14.8	1.67	8.25	53.0733	5.72992
		these are the 7 receptors expressed on all four cell types
		criteria of expression not fulfilled (none of the MFI values is higher than 2)

## Sheet: Mock MFI HFF
			Validation 1			Validation 2			Validation 3			MW
			mock	infected	bystander	mock	infected	bystander	mock	infected	bystander	mock	LOG2		Receptors expressed on mock HFF
		BLANK	0.67	0.69	0.56	0.63	0.61	0.57	0.44	0.37	0.33	0.58	-0.785875		CD54 (ICAM-1)
		CD7	0.73	0.78	0.63	0.63	0.59	0.58	0.47	0.38	0.46	0.61	-0.713119		CD55 (DAF)
		CD15	0.71	0.81	0.64	0.64	0.58	0.56	0.43	0.38	0.36	0.593333	-0.753085		CD132
		CD16	0.7	0.78	0.64	0.67	0.65	0.6	0.46	0.37	0.41	0.61	-0.713119		CD141
		CD38	0.69	0.82	1.15	0.63	0.71	0.95	0.46	0.44	0.75	0.593333	-0.753085		CD155
		CD54 (ICAM-1)	24.18	59.07	37.15	14.22	27.52	22.94	11.2	37.15	20.99	16.5333	4.04731		CD164
		CD55 (DAF)	14.82	79.05	17.38	8.69	31.65	10.99	8.27	51.08	22.43	10.5933	3.40508		CD271 (LNGFR)
		CD64	0.72	0.79	0.65	0.66	0.61	0.6	0.48	0.49	0.77	0.62	-0.68966		CD274 (B7-H1)
		CD84	0.69	0.75	0.62	0.79	0.6	0.65	0.47	0.47	0.61	0.65	-0.621488		CD301 (CLEC10A)
		CD104	1.12	1.52	0.9	0.65	0.6	0.56	0.43	0.48	0.47	0.733333	-0.447459		CD303 (BDCA-2)
		CD132	4.39	13.23	8.65	1.22	2.69	1.07	0.69	1.84	3.02	2.1	1.07039		CD317 (BST2)
		CD141	1.2	8.98	7.18	1.15	4.21	1.44	0.54	3	1.45	0.963333	-0.053893		CD318 (CDCP1)
		CD144	0.69	0.78	0.64	1.11	0.63	0.62	0.45	0.39	0.52	0.75	-0.415037		CD319 (CRACC)
		CD155	26.14	51.93	27.04	28.86	42.31	27.29	27.68	44.45	26.65	27.56	4.7845		C5L2
		CD164	23.4	15.26	61.09	11.71	15.72	22.52	6.15	4.54	15.19	13.7533	3.78171		MSC (W3D5)
		CD169 (Siglec-1)	0.68	0.74	0.62	0.62	0.56	0.55	0.44	0.39	0.4	0.58	-0.785875
		CD172b (SIRPb)	0.68	0.79	0.69	0.68	0.6	0.63	0.47	0.39	0.8	0.61	-0.713119
		CD180 (RP105)	0.72	0.78	0.62	0.64	0.85	0.6	0.45	0.38	0.53	0.603333	-0.728973
		CD209 (DC-SIGN)	0.66	0.84	0.65	0.64	0.59	0.56	0.47	0.38	0.41	0.59	-0.761213
		CD271 (LNGFR)	28.29	3.92	29.12	17.11	4.47	17.76	16.25	1.7	8.35	20.55	4.36107
		CD274 (B7-H1)	2.13	2.96	7.15	2.72	2.5	4.54	2.74	2.29	10.87	2.53	1.33914
		CD301 (CLEC10A)	1.3	3.49	2.67	1.78	2.22	2.12	1.67	1.42	7.89	1.58333	0.662965
		CD303 (BDCA-2)	1.12	3.37	2.26	0.81	3.43	1.1	0.8	0.64	1.53	0.91	-0.136062
		CD307e (FCRL5)	0.78	0.98	0.8	0.68	0.61	0.59	0.46	0.45	0.57	0.64	-0.643856
		CD317 (BST2)	1.78	5.04	27.07	1.39	2.17	7.71	0.87	5.68	2.69	1.34667	0.429393
		CD318 (CDCP1)	1.43	7.29	3.97	1.88	4.51	3.03	1.61	6.06	3.65	1.64	0.713696
		CD319 (CRACC)	1.62	3.16	4.42	0.75	2.2	0.86	0.65	1.12	2.03	1.00667	0.00958605
		CD355 (CRTAM)	0.79	0.59	0.47	0.82	1.62	0.77	0.76	1.16	1.76	0.79	-0.340075
		ErbB-3 (Her-3)	0.73	1.1	0.51	0.7	1.16	1.13	0.44	0.84	0.62	0.623333	-0.681924
		C5L2	0.97	0.61	0.75	0.82	0.78	1.06	0.9	0.63	6.5	0.896667	-0.157356
		HLA-G	0.75	0.55	0.46	0.67	0.71	0.73	0.47	0.4	0.66	0.63	-0.666576
		MSC (W3D5)	3.89	1.45	2.17	2.76	1.65	2.63	2.86	1.46	3.5	3.17	1.66448
		these are the 7 receptors expressed on all four cell types
		criteria of expression not fulfilled (none of the MFI values is higher than 2)

## Sheet: Mock MFI ARPE
			Validation 1			Validation 2			Validation 3			MW
			mock	infected	bystander	mock	infected	bystander	mock	infected	bystander	mock	LOG2		Receptors expressed on mock ARPE-19
		BLANK	0.24	0.34	0.23	0.24	0.34	0.24	0.21	0.27	0.19	0.23	-2.12029		CD54 (ICAM-1)
		CD7	0.25	0.5	0.25	0.27	0.42	0.29	0.2	0.45	0.21	0.24	-2.05889		CD55 (DAF)
		CD15	0.24	0.33	0.23	0.24	0.36	0.25	0.21	0.3	0.2	0.23	-2.12029		CD104
		CD16	0.24	0.39	0.26	0.26	0.42	0.27	0.2	0.31	0.22	0.233333	-2.09954		CD132
		CD38	0.25	0.37	0.25	0.24	0.38	0.25	0.2	0.3	0.21	0.23	-2.12029		CD155
		CD54 (ICAM-1)	7.93	17.14	9.72	8.17	14.12	9.17	5.69	11.77	6.49	7.26333	2.86063		CD164
		CD55 (DAF)	33	48.29	27.14	33.11	38.62	31.88	29.21	53.95	29.5	31.7733	4.98974		CD271 (LNGFR)
		CD64	0.27	0.4	0.29	0.25	0.34	0.25	0.24	0.38	0.28	0.253333	-1.98089		CD301 (CLEC10A)
		CD84	0.28	0.55	0.28	0.26	0.58	0.26	0.25	0.58	0.22	0.263333	-1.92504		CD318 (CDCP1)
		CD104	13.9	11.54	13.99	14.93	13.94	15.18	10.46	7.58	10.01	13.0967	3.71113
		CD132	0.43	5.17	1.07	0.6	5.38	0.6	0.33	2.71	0.68	0.453333	-1.14136
		CD141	0.71	1.43	0.9	0.73	1.63	0.88	0.5	0.99	0.65	0.646667	-0.628906
		CD144	0.27	0.37	0.27	0.29	0.44	0.44	0.21	0.31	0.23	0.256667	-1.96203
		CD155	40.36	77.03	42.69	39.57	67.3	41.73	28.48	56.07	32.22	36.1367	5.17539
		CD164	10.46	7.66	10.61	9.73	10.52	10.07	10.87	5.66	9.9	10.3533	3.37202
		CD169 (Siglec-1)	0.26	0.32	0.24	0.25	0.33	0.24	0.22	0.29	0.21	0.243333	-2.03899
		CD172b (SIRPb)	0.28	0.36	0.27	0.27	0.39	0.31	0.22	0.3	0.25	0.256667	-1.96203
		CD180 (RP105)	0.26	0.34	0.27	0.24	0.37	0.27	0.21	0.3	0.22	0.236667	-2.07907
		CD209 (DC-SIGN)	0.25	0.37	0.26	0.24	0.38	0.25	0.2	0.31	0.22	0.23	-2.12029
		CD271 (LNGFR)	27.97	5.26	27.24	30.96	9.33	30.73	20.6	4.54	22.52	26.51	4.72846
		CD274 (B7-H1)	1.37	1.4	2.25	1.2	1.23	1.56	0.92	1.18	1.82	1.16333	0.218265
		CD301 (CLEC10A)	0.36	2.9	2.2	0.32	1.84	0.6	0.39	1.51	1.4	0.356667	-1.48735
		CD303 (BDCA-2)	0.43	0.81	0.71	0.35	1.25	0.34	0.29	0.73	0.35	0.356667	-1.48735
		CD307e (FCRL5)	0.3	0.48	0.33	0.28	0.45	0.3	0.25	0.37	0.29	0.276667	-1.85378
		CD317 (BST2)	0.74	0.31	0.22	0.44	2.88	1.25	0.46	1.16	1.15	0.546667	-0.871267
		CD318 (CDCP1)	2.17	5.32	2.38	2.07	5.17	2.39	1.25	3.45	1.54	1.83	0.871844
		CD319 (CRACC)	1.01	1.54	1.06	0.96	1.65	1.31	0.52	1.86	0.74	0.83	-0.268817
		CD355 (CRTAM)	0.48	0.83	0.57	0.45	0.73	0.62	0.3	1.08	0.38	0.41	-1.2863
		ErbB-3 (Her-3)	0.26	0.95	0.78	0.25	0.63	0.27	0.21	0.61	0.24	0.24	-2.05889
		C5L2	0.34	0.41	1.08	0.31	0.37	0.39	0.32	0.35	0.66	0.323333	-1.62891
		HLA-G	0.27	0.32	0.27	0.25	0.33	0.25	0.23	0.3	0.23	0.25	-2
		MSC (W3D5)	0.31	0.42	0.44	0.29	0.47	0.34	0.26	0.37	0.34	0.286667	-1.80255
		these are the 7 receptors expressed on all four cell types
		criteria of expression not fulfilled (none of the MFI values is higher than 2)

## Sheet: Venny
	Expressed on the different cell lines and regulated by HCMV
										6 elements included exclusively in "THP-1":
										CD7
										CD15
										CD16
										CD172b (SIRPb)
										CD209 (DC-SIGN)
										ErbB-3 (Her-3)
										2 common elements in "THP-1" and "HFF":
										CD141
										CD303 (BDCA-2)
										1 common element in "THP-1" and "ARPE":
										CD104
										1 common element in "HFF" and "ARPE":
										CD318 (CDCP1)
										5 common elements in "Macrophages", "THP-1" and "HFF":
										CD274 (B7-H1)
										CD317 (BST2)
										CD319 (CRACC)
										C5L2
										MSC (W3D5)
										7 common elements in "Macrophages", "THP-1", "HFF" and "ARPE":
										CD54 (ICAM-1)
										CD55 (DAF)
										CD132
										CD155
										CD164
										CD271 (LNGFR)
										CD301 (CLEC10A)
										7 common elements in "Macrophages" and "THP-1":				not HFF or ARPE
										CD38
										CD64
										CD84
										CD169 (Siglec-1)
										CD180 (RP105)
										CD355 (CRTAM)
										HLA-G
