# Supplementary material for: Comprehensive Analysis of Human Cytomegalovirus- and HIV-Mediated Plasma Membrane Remodeling in Macrophages
Source: mBio. 2021 Aug 17;12(4):e01770-21. doi: 10.1128/mBio.01770-21 (PMC8406226; doi:10.1128/mBio.01770-21)
Supplement: TABLE S6 [file mbio.01770-21-st006.xlsx]

## Sheet: Tabelle1
	Macrophages		Infection rate measured based on % GFP+ cells
	infected with MOI 5	HCMV variant	Donor A	Donor B	Donor C
		delUL16	44.86	34.75	24.39
		WT-GFP	33.58	37.21	4.81
		delUL11-20	42.02	46.05	8.76
		delUL21.5-25	3.76	3.09	2.49
		delUL106-111a	17.6	26.99	6.05
		delUL138-151	25.57	44.76	12.97
		delUL120-121	9.24	10.38	6.01
		delUS14-22	40.45	56.31	5.9
